# Supplementary material for: N-{4-[(3-Methyl­phen­yl)sulfamo­yl]phen­yl}benzamide
Source: Acta Crystallogr Sect E Struct Rep Online. 2011 Oct 8;67(Pt 11):o2866. doi: 10.1107/S1600536811040384 (PMC3247601; doi:10.1107/S1600536811040384)
Supplement: Supplementary file 1 [file e-67-o2866-sup1.cif]

##############################################################################
#                                                                            #
# This CIF contains the data in a paper accepted for publication in          #
# Acta Crystallographica Section E. It conforms to the requirements of       #
# Notes for Authors for Acta Crystallographica Section E, and has been       #
# peer reviewed under the auspices of the IUCr Commission on Journals.       #
#                                                                            #
# Full details of the Crystallographic Information File format               #
# are given in the paper "The Crystallographic Information File (CIF):       #
# a New Standard Archive File for Crystallography" by S. R. Hall, F. H.      #
# Allen and I. D. Brown [Acta Cryst. (1991), A47, 655-685].                  #
#                                                                            #
# The current version of the core CIF dictionary is obtainable from          #
# ftp://ftp.iucr.org/pub/cif_core.dic.                                       #
#                                                                            #
# Software is freely available for graphical display of the structure(s)     #
# in this CIF. For information consult the CIF software page                 #
# http://www.iucr.org/resources/cif/software.                                #
#                                                                            #
# This file may be used for bona fide research purposes within the           #
# scientific community so long as proper attribution is given to the journal # 
# article from which it was obtained.                                        #
#                                                                            #
##############################################################################
data_I
_audit_creation_method     SHELXL-97
_chemical_name_systematic
;
<i>N</i>-{4-[(3-Methylphenyl)sulfamoyl]phenyl}benzamide
;
_chemical_name_common     ?
_chemical_formula_moiety     'C20 H18 N2 O3 S1'
_chemical_formula_sum     'C20 H18 N2 O3 S'
_chemical_formula_iupac     'C20 H18 N2 O3 S1'
_chemical_formula_weight     366.42
_chemical_melting_point     ?
_symmetry_cell_setting     triclinic
_symmetry_space_group_name_H-M     'P -1'
loop_
    _symmetry_equiv_pos_as_xyz
    'x, y, z'
    '-x, -y, -z'
_cell_length_a     8.5344(2)
_cell_length_b     8.8477(3)
_cell_length_c     12.4383(4)
_cell_angle_alpha     77.924(2)
_cell_angle_beta     75.382(2)
_cell_angle_gamma     86.537(2)
_cell_volume     888.67(5)
_cell_formula_units_Z     2
_cell_measurement_reflns_used     4151
_cell_measurement_theta_min     0.407
_cell_measurement_theta_max     28.283
_cell_measurement_temperature     123(2)
_cell_special_details     ?
_exptl_crystal_description     block
_exptl_crystal_colour     colourless
_exptl_crystal_size_max     0.32
_exptl_crystal_size_mid     0.20
_exptl_crystal_size_min     0.16
_exptl_crystal_density_diffrn     1.369
_exptl_crystal_density_meas     ?
_exptl_crystal_density_method     'not measured'
_exptl_crystal_F_000     384
_exptl_absorpt_coefficient_mu     0.205
_exptl_absorpt_correction_type     multi-scan
_exptl_absorpt_process_details     '(SADABS; Sheldrick, 1996)'
_exptl_absorpt_correction_T_min     0.6748
_exptl_absorpt_correction_T_max     0.7457
_exptl_special_details     ?
_diffrn_ambient_temperature     123(2)
_diffrn_radiation_type     MoK\a
_diffrn_radiation_wavelength     0.71073
_diffrn_radiation_source     'fine-focus sealed tube'
_diffrn_radiation_monochromator     graphite
_diffrn_measurement_device_type
                    'Nonius KappaCCD diffractometer with Bruker APEXII detector'
_diffrn_measurement_method     '\f and \w'
_diffrn_detector_area_resol_mean     ?
_diffrn_reflns_number     11971
_diffrn_reflns_av_R_equivalents     0.0395
_diffrn_reflns_av_sigmaI/netI     0.0404
_diffrn_reflns_theta_min     2.47
_diffrn_reflns_theta_max     25.00
_diffrn_reflns_theta_full     25.00
_diffrn_measured_fraction_theta_max     0.998
_diffrn_measured_fraction_theta_full     0.998
_diffrn_reflns_limit_h_min     -10
_diffrn_reflns_limit_h_max     10
_diffrn_reflns_limit_k_min     -10
_diffrn_reflns_limit_k_max     10
_diffrn_reflns_limit_l_min     -14
_diffrn_reflns_limit_l_max     14
_diffrn_standards_number     0
_diffrn_standards_interval_count     0
_diffrn_standards_interval_time     0
_diffrn_standards_decay_%     0
_refine_special_details
;
Refinement of <i>F</i>^2^ against ALL reflections. The weighted <i>R</i>-factor
<i>wR</i> and goodness of fit <i>S</i> are based on <i>F</i>^2^, conventional
<i>R</i>-factors <i>R</i> are based on <i>F</i>, with <i>F</i> set to zero for
negative <i>F</i>^2^. The threshold expression of <i>F</i>^2^ >
2\s(<i>F</i>^2^) is used only for calculating <i>R</i>-factors(gt) <i>etc</i>.
and is not relevant to the choice of reflections for refinement.
<i>R</i>-factors based on <i>F</i>^2^ are statistically about twice as large
as those based on <i>F</i>, and <i>R</i>- factors based on ALL data will be
even larger.
;
_reflns_number_total     3122
_reflns_number_gt     2591
_reflns_threshold_expression     I>2\s(I)
_refine_ls_structure_factor_coef     Fsqd
_refine_ls_matrix_type     full
_refine_ls_R_factor_all     0.0489
_refine_ls_R_factor_gt     0.0371
_refine_ls_wR_factor_gt     0.0820
_refine_ls_wR_factor_ref     0.0877
_refine_ls_goodness_of_fit_ref     1.037
_refine_ls_restrained_S_all     1.037
_refine_ls_number_reflns     3122
_refine_ls_number_parameters     242
_refine_ls_number_restraints     2
_refine_ls_hydrogen_treatment     mixed
_refine_ls_weighting_scheme     calc
_refine_ls_weighting_details
         'calc w=1/[\s^2^(Fo^2^)+(0.0225P)^2^+0.7958P] where P=(Fo^2^+2Fc^2^)/3'
_atom_sites_solution_hydrogens     geom
_atom_sites_solution_primary     direct
_atom_sites_solution_secondary     difmap
_refine_ls_shift/su_max     0.001
_refine_ls_shift/su_mean     0.000
_refine_diff_density_max     0.220
_refine_diff_density_min     -0.411
_refine_ls_extinction_method     none
_refine_ls_extinction_coef     ?
loop_
    _atom_type_symbol
    _atom_type_description
    _atom_type_scat_dispersion_real
    _atom_type_scat_dispersion_imag
    _atom_type_scat_source
    'C' 'C' 0.0033 0.0016
                         'International Tables Vol C Tables 4.2.6.8 and 6.1.1.4'
    'H' 'H' 0.0000 0.0000
                         'International Tables Vol C Tables 4.2.6.8 and 6.1.1.4'
    'N' 'N' 0.0061 0.0033
                         'International Tables Vol C Tables 4.2.6.8 and 6.1.1.4'
    'O' 'O' 0.0106 0.0060
                         'International Tables Vol C Tables 4.2.6.8 and 6.1.1.4'
    'S' 'S' 0.1246 0.1234
                         'International Tables Vol C Tables 4.2.6.8 and 6.1.1.4'
_computing_data_collection     'COLLECT (Nonius, 1999)'
_computing_cell_refinement
           'DENZO-SMN (Otwinowski & Minor, 1997; Otwinowski <i>et al.</i> 2003)'
_computing_data_reduction
           'DENZO-SMN (Otwinowski & Minor, 1997; Otwinowski <i>et al.</i> 2003)'
_computing_structure_solution     'SHELXS97 (Sheldrick, 2008)'
_computing_structure_refinement     'SHELXL97 (Sheldrick, 2008)'
_computing_molecular_graphics     'Mercury (Macrae <i>et al.</i>, 2006)'
_computing_publication_material     'WinGX (Farrugia, 1999)'
loop_
    _atom_site_type_symbol
    _atom_site_label
    _atom_site_fract_x
    _atom_site_fract_y
    _atom_site_fract_z
    _atom_site_U_iso_or_equiv
    _atom_site_adp_type
    _atom_site_calc_flag
    _atom_site_refinement_flags
    _atom_site_occupancy
    _atom_site_symmetry_multiplicity
    _atom_site_disorder_assembly
    _atom_site_disorder_group
    C C28 -0.6233(2) 0.8118(2) 1.16798(16) 0.0171(4) Uani d . 1 1 . .
    C C29 -0.6766(2) 0.6615(2) 1.21654(17) 0.0204(4) Uani d . 1 1 . .
    H H29 -0.6033 0.5769 1.2093 0.024 Uiso calc R 1 1 . .
    C C30 -0.8372(2) 0.6356(3) 1.27566(18) 0.0246(5) Uani d . 1 1 . .
    H H30 -0.8736 0.5333 1.3098 0.030 Uiso calc R 1 1 . .
    C C31 -0.9443(2) 0.7590(3) 1.28473(17) 0.0257(5) Uani d . 1 1 . .
    H H31 -1.0549 0.7407 1.3229 0.031 Uiso calc R 1 1 . .
    C C32 -0.8910(2) 0.9090(3) 1.23850(18) 0.0260(5) Uani d . 1 1 . .
    H H32 -0.9646 0.9933 1.2458 0.031 Uiso calc R 1 1 . .
    C C33 -0.7305(2) 0.9358(2) 1.18166(17) 0.0204(4) Uani d . 1 1 . .
    H H33 -0.6932 1.0387 1.1519 0.025 Uiso calc R 1 1 . .
    C C26 -0.4514(2) 0.8461(2) 1.10486(16) 0.0167(4) Uani d . 1 1 . .
    C C22 -0.2076(2) 0.7276(2) 0.99572(16) 0.0152(4) Uani d . 1 1 . .
    C C23 -0.0888(2) 0.7983(2) 1.02747(17) 0.0180(4) Uani d . 1 1 . .
    H H23 -0.1190 0.8589 1.0843 0.022 Uiso calc R 1 1 . .
    C C24 0.0732(2) 0.7796(2) 0.97568(17) 0.0176(4) Uani d . 1 1 . .
    H H24 0.1545 0.8273 0.9968 0.021 Uiso calc R 1 1 . .
    C C19 0.1162(2) 0.6904(2) 0.89228(16) 0.0155(4) Uani d . 1 1 . .
    C C20 -0.0010(2) 0.6204(2) 0.86079(17) 0.0176(4) Uani d . 1 1 . .
    H H20 0.0293 0.5595 0.8042 0.021 Uiso calc R 1 1 . .
    C C21 -0.1630(2) 0.6395(2) 0.91227(16) 0.0177(4) Uani d . 1 1 . .
    H H21 -0.2439 0.5923 0.8904 0.021 Uiso calc R 1 1 . .
    C C5 0.3326(2) 0.9120(2) 0.65597(16) 0.0192(4) Uani d . 1 1 . .
    C C6 0.3642(2) 1.0699(2) 0.62394(17) 0.0220(4) Uani d . 1 1 . .
    H H6 0.4185 1.1168 0.6663 0.026 Uiso calc R 1 1 . .
    C C1 0.3176(2) 1.1604(3) 0.53119(18) 0.0276(5) Uani d . 1 1 . .
    C C1B 0.3540(3) 1.3306(3) 0.4984(2) 0.0390(6) Uani d . 1 1 . .
    H H1B1 0.4356 1.3519 0.4260 0.058 Uiso calc R 1 1 . .
    H H1B2 0.3955 1.3617 0.5571 0.058 Uiso calc R 1 1 . .
    H H1B3 0.2548 1.3890 0.4909 0.058 Uiso calc R 1 1 . .
    C C2 0.2371(3) 1.0896(3) 0.47118(19) 0.0326(6) Uani d . 1 1 . .
    H H2 0.2038 1.1492 0.4078 0.039 Uiso calc R 1 1 . .
    C C3 0.2051(3) 0.9333(3) 0.50290(19) 0.0321(5) Uani d . 1 1 . .
    H H3 0.1492 0.8870 0.4612 0.039 Uiso calc R 1 1 . .
    C C4 0.2530(2) 0.8425(3) 0.59478(17) 0.0251(5) Uani d . 1 1 . .
    H H4 0.2317 0.7347 0.6153 0.030 Uiso calc R 1 1 . .
    N N25 -0.37393(19) 0.73597(19) 1.04858(14) 0.0174(4) Uani d D 1 1 . .
    N N7 0.39203(18) 0.82946(19) 0.74938(14) 0.0172(4) Uani d D 1 1 . .
    O O27 -0.38543(16) 0.96655(15) 1.10373(12) 0.0208(3) Uani d . 1 1 . .
    O O17 0.41159(15) 0.63241(15) 0.91408(11) 0.0196(3) Uani d . 1 1 . .
    O O18 0.33106(15) 0.55489(15) 0.75619(12) 0.0204(3) Uani d . 1 1 . .
    S S16 0.32251(5) 0.66440(5) 0.82764(4) 0.01601(14) Uani d . 1 1 . .
    H H7 0.415(2) 0.887(2) 0.7913(17) 0.019 Uiso d D 1 1 . .
    H H25 -0.430(2) 0.668(2) 1.0390(18) 0.019 Uiso d D 1 1 . .
loop_
    _atom_site_aniso_label
    _atom_site_aniso_U_11
    _atom_site_aniso_U_22
    _atom_site_aniso_U_33
    _atom_site_aniso_U_12
    _atom_site_aniso_U_13
    _atom_site_aniso_U_23
    C28 0.0168(10) 0.0206(10) 0.0157(10) 0.0016(8) -0.0056(8) -0.0060(8)
    C29 0.0170(10) 0.0216(10) 0.0235(11) 0.0017(8) -0.0045(8) -0.0075(9)
    C30 0.0206(11) 0.0283(12) 0.0251(12) -0.0053(9) -0.0024(9) -0.0081(9)
    C31 0.0157(10) 0.0428(13) 0.0197(11) -0.0004(9) -0.0019(8) -0.0114(10)
    C32 0.0205(11) 0.0363(13) 0.0235(12) 0.0122(9) -0.0070(9) -0.0126(10)
    C33 0.0226(10) 0.0221(10) 0.0172(10) 0.0051(8) -0.0064(8) -0.0051(8)
    C26 0.0179(10) 0.0181(10) 0.0147(10) 0.0022(8) -0.0062(8) -0.0023(8)
    C22 0.0150(9) 0.0134(9) 0.0158(10) -0.0007(7) -0.0032(7) 0.0000(8)
    C23 0.0201(10) 0.0163(10) 0.0192(10) 0.0025(8) -0.0060(8) -0.0066(8)
    C24 0.0164(10) 0.0160(10) 0.0218(11) -0.0003(8) -0.0069(8) -0.0044(8)
    C19 0.0139(9) 0.0161(9) 0.0146(10) -0.0002(7) -0.0017(7) -0.0007(8)
    C20 0.0180(10) 0.0172(10) 0.0185(10) -0.0002(8) -0.0038(8) -0.0060(8)
    C21 0.0164(10) 0.0169(10) 0.0215(11) -0.0022(8) -0.0067(8) -0.0042(8)
    C5 0.0127(9) 0.0245(11) 0.0169(10) 0.0040(8) -0.0001(8) -0.0022(8)
    C6 0.0177(10) 0.0236(11) 0.0201(11) 0.0026(8) 0.0021(8) -0.0033(9)
    C1 0.0200(11) 0.0306(12) 0.0227(12) 0.0089(9) 0.0048(9) 0.0012(9)
    C1B 0.0414(14) 0.0288(13) 0.0329(14) 0.0107(11) 0.0030(11) 0.0064(11)
    C2 0.0221(11) 0.0484(15) 0.0206(12) 0.0082(10) -0.0036(9) 0.0031(10)
    C3 0.0228(11) 0.0491(15) 0.0244(12) -0.0033(10) -0.0073(9) -0.0048(11)
    C4 0.0209(11) 0.0307(12) 0.0226(12) -0.0027(9) -0.0044(9) -0.0034(9)
    N25 0.0131(8) 0.0159(8) 0.0241(9) -0.0008(7) -0.0027(7) -0.0083(7)
    N7 0.0161(8) 0.0172(9) 0.0190(9) -0.0018(7) -0.0052(7) -0.0038(7)
    O27 0.0210(7) 0.0163(7) 0.0256(8) -0.0022(6) -0.0036(6) -0.0073(6)
    O17 0.0158(7) 0.0213(7) 0.0223(8) 0.0018(6) -0.0071(6) -0.0032(6)
    O18 0.0183(7) 0.0191(7) 0.0249(8) 0.0006(6) -0.0026(6) -0.0100(6)
    S16 0.0132(2) 0.0155(2) 0.0188(3) 0.00087(18) -0.00303(18) -0.00364(19)
_geom_special_details
;
All s.u.'s (except the s.u. in the dihedral angle between two l.s. planes) are
estimated using the full covariance matrix. The cell s.u.'s are taken into
account individually in the estimation of s.u.'s in distances, angles and
torsion angles; correlations between s.u.'s in cell parameters are only used
when they are defined by crystal symmetry. An approximate (isotropic)
treatment of cell s.u.'s is used for estimating s.u.'s involving l.s. planes.
;
loop_
    _geom_bond_atom_site_label_1
    _geom_bond_atom_site_label_2
    _geom_bond_site_symmetry_2
    _geom_bond_distance
    _geom_bond_publ_flag
    C28 C29 . 1.392(3) ?
    C28 C33 . 1.396(3) ?
    C28 C26 . 1.495(3) ?
    C29 C30 . 1.390(3) ?
    C29 H29 . 0.9500 ?
    C30 C31 . 1.385(3) ?
    C30 H30 . 0.9500 ?
    C31 C32 . 1.386(3) ?
    C31 H31 . 0.9500 ?
    C32 C33 . 1.383(3) ?
    C32 H32 . 0.9500 ?
    C33 H33 . 0.9500 ?
    C26 O27 . 1.231(2) ?
    C26 N25 . 1.360(2) ?
    C22 C21 . 1.390(3) ?
    C22 C23 . 1.400(3) ?
    C22 N25 . 1.410(2) ?
    C23 C24 . 1.386(3) ?
    C23 H23 . 0.9500 ?
    C24 C19 . 1.396(3) ?
    C24 H24 . 0.9500 ?
    C19 C20 . 1.383(3) ?
    C19 S16 . 1.7642(18) ?
    C20 C21 . 1.386(3) ?
    C20 H20 . 0.9500 ?
    C21 H21 . 0.9500 ?
    C5 C4 . 1.388(3) ?
    C5 C6 . 1.394(3) ?
    C5 N7 . 1.428(3) ?
    C6 C1 . 1.391(3) ?
    C6 H6 . 0.9500 ?
    C1 C2 . 1.389(3) ?
    C1 C1B . 1.506(3) ?
    C1B H1B1 . 0.9800 ?
    C1B H1B2 . 0.9800 ?
    C1B H1B3 . 0.9800 ?
    C2 C3 . 1.380(3) ?
    C2 H2 . 0.9500 ?
    C3 C4 . 1.390(3) ?
    C3 H3 . 0.9500 ?
    C4 H4 . 0.9500 ?
    N25 H25 . 0.835(15) ?
    N7 S16 . 1.6280(16) ?
    N7 H7 . 0.861(15) ?
    O17 S16 . 1.4400(14) ?
    O18 S16 . 1.4328(14) ?
loop_
    _geom_angle_atom_site_label_1
    _geom_angle_atom_site_label_2
    _geom_angle_atom_site_label_3
    _geom_angle_site_symmetry_1
    _geom_angle_site_symmetry_3
    _geom_angle
    _geom_angle_publ_flag
    C29 C28 C33 . . 119.77(18) ?
    C29 C28 C26 . . 121.93(17) ?
    C33 C28 C26 . . 118.25(18) ?
    C30 C29 C28 . . 119.81(18) ?
    C30 C29 H29 . . 120.1 ?
    C28 C29 H29 . . 120.1 ?
    C31 C30 C29 . . 120.0(2) ?
    C31 C30 H30 . . 120.0 ?
    C29 C30 H30 . . 120.0 ?
    C30 C31 C32 . . 120.40(19) ?
    C30 C31 H31 . . 119.8 ?
    C32 C31 H31 . . 119.8 ?
    C33 C32 C31 . . 119.89(19) ?
    C33 C32 H32 . . 120.1 ?
    C31 C32 H32 . . 120.1 ?
    C32 C33 C28 . . 120.08(19) ?
    C32 C33 H33 . . 120.0 ?
    C28 C33 H33 . . 120.0 ?
    O27 C26 N25 . . 122.61(17) ?
    O27 C26 C28 . . 121.90(17) ?
    N25 C26 C28 . . 115.48(16) ?
    C21 C22 C23 . . 119.99(17) ?
    C21 C22 N25 . . 117.37(16) ?
    C23 C22 N25 . . 122.59(17) ?
    C24 C23 C22 . . 119.69(18) ?
    C24 C23 H23 . . 120.2 ?
    C22 C23 H23 . . 120.2 ?
    C23 C24 C19 . . 119.67(17) ?
    C23 C24 H24 . . 120.2 ?
    C19 C24 H24 . . 120.2 ?
    C20 C19 C24 . . 120.72(17) ?
    C20 C19 S16 . . 119.57(15) ?
    C24 C19 S16 . . 119.70(14) ?
    C19 C20 C21 . . 119.61(18) ?
    C19 C20 H20 . . 120.2 ?
    C21 C20 H20 . . 120.2 ?
    C20 C21 C22 . . 120.32(17) ?
    C20 C21 H21 . . 119.8 ?
    C22 C21 H21 . . 119.8 ?
    C4 C5 C6 . . 119.79(19) ?
    C4 C5 N7 . . 123.68(18) ?
    C6 C5 N7 . . 116.48(18) ?
    C1 C6 C5 . . 121.3(2) ?
    C1 C6 H6 . . 119.3 ?
    C5 C6 H6 . . 119.3 ?
    C2 C1 C6 . . 118.3(2) ?
    C2 C1 C1B . . 121.6(2) ?
    C6 C1 C1B . . 120.1(2) ?
    C1 C1B H1B1 . . 109.5 ?
    C1 C1B H1B2 . . 109.5 ?
    H1B1 C1B H1B2 . . 109.5 ?
    C1 C1B H1B3 . . 109.5 ?
    H1B1 C1B H1B3 . . 109.5 ?
    H1B2 C1B H1B3 . . 109.5 ?
    C3 C2 C1 . . 120.6(2) ?
    C3 C2 H2 . . 119.7 ?
    C1 C2 H2 . . 119.7 ?
    C2 C3 C4 . . 121.2(2) ?
    C2 C3 H3 . . 119.4 ?
    C4 C3 H3 . . 119.4 ?
    C5 C4 C3 . . 118.8(2) ?
    C5 C4 H4 . . 120.6 ?
    C3 C4 H4 . . 120.6 ?
    C26 N25 C22 . . 127.54(16) ?
    C26 N25 H25 . . 118.0(15) ?
    C22 N25 H25 . . 114.2(15) ?
    C5 N7 S16 . . 124.74(13) ?
    C5 N7 H7 . . 114.5(14) ?
    S16 N7 H7 . . 109.6(14) ?
    O18 S16 O17 . . 118.60(8) ?
    O18 S16 N7 . . 109.02(8) ?
    O17 S16 N7 . . 104.61(8) ?
    O18 S16 C19 . . 107.45(8) ?
    O17 S16 C19 . . 108.77(8) ?
    N7 S16 C19 . . 107.99(8) ?
loop_
    _geom_torsion_atom_site_label_1
    _geom_torsion_atom_site_label_2
    _geom_torsion_atom_site_label_3
    _geom_torsion_atom_site_label_4
    _geom_torsion_site_symmetry_1
    _geom_torsion_site_symmetry_2
    _geom_torsion_site_symmetry_3
    _geom_torsion_site_symmetry_4
    _geom_torsion
    _geom_torsion_publ_flag
    C33 C28 C29 C30 . . . . 1.8(3) ?
    C26 C28 C29 C30 . . . . 179.18(18) ?
    C28 C29 C30 C31 . . . . 0.9(3) ?
    C29 C30 C31 C32 . . . . -2.2(3) ?
    C30 C31 C32 C33 . . . . 0.8(3) ?
    C31 C32 C33 C28 . . . . 1.9(3) ?
    C29 C28 C33 C32 . . . . -3.2(3) ?
    C26 C28 C33 C32 . . . . 179.34(18) ?
    C29 C28 C26 O27 . . . . -148.36(19) ?
    C33 C28 C26 O27 . . . . 29.1(3) ?
    C29 C28 C26 N25 . . . . 32.1(3) ?
    C33 C28 C26 N25 . . . . -150.49(18) ?
    C21 C22 C23 C24 . . . . -0.3(3) ?
    N25 C22 C23 C24 . . . . 177.01(17) ?
    C22 C23 C24 C19 . . . . 0.0(3) ?
    C23 C24 C19 C20 . . . . 0.0(3) ?
    C23 C24 C19 S16 . . . . -179.17(14) ?
    C24 C19 C20 C21 . . . . 0.3(3) ?
    S16 C19 C20 C21 . . . . 179.41(15) ?
    C19 C20 C21 C22 . . . . -0.5(3) ?
    C23 C22 C21 C20 . . . . 0.5(3) ?
    N25 C22 C21 C20 . . . . -176.90(17) ?
    C4 C5 C6 C1 . . . . -0.1(3) ?
    N7 C5 C6 C1 . . . . 177.35(17) ?
    C5 C6 C1 C2 . . . . 0.6(3) ?
    C5 C6 C1 C1B . . . . -179.75(18) ?
    C6 C1 C2 C3 . . . . -0.3(3) ?
    C1B C1 C2 C3 . . . . -180.0(2) ?
    C1 C2 C3 C4 . . . . -0.4(3) ?
    C6 C5 C4 C3 . . . . -0.6(3) ?
    N7 C5 C4 C3 . . . . -177.87(18) ?
    C2 C3 C4 C5 . . . . 0.9(3) ?
    O27 C26 N25 C22 . . . . 9.8(3) ?
    C28 C26 N25 C22 . . . . -170.63(17) ?
    C21 C22 N25 C26 . . . . -158.59(19) ?
    C23 C22 N25 C26 . . . . 24.1(3) ?
    C4 C5 N7 S16 . . . . -24.1(3) ?
    C6 C5 N7 S16 . . . . 158.56(14) ?
    C5 N7 S16 O18 . . . . 55.80(17) ?
    C5 N7 S16 O17 . . . . -176.39(15) ?
    C5 N7 S16 C19 . . . . -60.64(17) ?
    C20 C19 S16 O18 . . . . -5.69(18) ?
    C24 C19 S16 O18 . . . . 173.47(15) ?
    C20 C19 S16 O17 . . . . -135.24(15) ?
    C24 C19 S16 O17 . . . . 43.92(18) ?
    C20 C19 S16 N7 . . . . 111.78(16) ?
    C24 C19 S16 N7 . . . . -69.07(17) ?
loop_
    _geom_hbond_atom_site_label_D
    _geom_hbond_atom_site_label_H
    _geom_hbond_atom_site_label_A
    _geom_hbond_site_symmetry_A
    _geom_hbond_distance_DH
    _geom_hbond_distance_HA
    _geom_hbond_distance_DA
    _geom_hbond_angle_DHA
    _geom_hbond_publ_flag
    N7 H7 O27 2_577 0.863(19) 1.987(19) 2.813(2) 159.9(17) yes
    N25 H25 O17 1_455 0.836(18) 2.379(19) 3.062(2) 139.5(17) yes
    C4 H4 O18 . 0.95 2.40 3.047(3) 125 yes
    C20 H20 O18 . 0.95 2.49 2.884(2) 105 ?
    C23 H23 O27 . 0.95 2.39 2.907(2) 114 ?
data_global
_journal_date_recd_electronic     2011-09-28
_journal_date_accepted     2011-09-30
_journal_name_full     'Acta Crystallographica, Section E'
_journal_year     2011
_journal_volume     67
_journal_issue     11
_journal_page_first     o2866
_journal_page_last     o2866
_journal_paper_category     QO
_journal_coeditor_code     NG5238
_publ_contact_author_name     'Jyothi Damodara'
_publ_contact_author_address
;
Department of Chemistry
St. Joseph Engineering College,
Vamanjoor, Mangalore 575 028
India
;
_publ_contact_author_email     jyothikudva@gmail.com
_publ_contact_author_fax     '91-824-2263751'
_publ_contact_author_phone     '91-824-2263754'
_publ_section_title
;
<i>N</i>-{4-[(3-Methylphenyl)sulfamoyl]phenyl}benzamide
;
loop_
    _publ_author_name
    _publ_author_footnote
    _publ_author_address
    'Lahtinen, Manu' .
;
University of Jyv\"askyl\"a,
Department of Chemistry, PO Box 35, FI-40014 JY, Finland
;
    'Damodara, Jyothi' .
;
Department of Chemistry
St. Joseph Engineering College, Vamanjoor,
Mangalore 575 028, India
;
    'Upadhyaya, Poornima' .
;
Department of Chemistry
St. Joseph Engineering College, Vamanjoor,
Mangalore 575 028, India
;
    'Nonappa' .
;
University of Jyv\"askyl\"a,
Department of Chemistry, PO Box 35, FI-40014 JY, Finland
;
    'Kolehmainen, Erkki' .
;
University of Jyv\"askyl\"a,
Department of Chemistry, PO Box 35, FI-40014 JY, Finland
;
