# Supplementary material for: N-{4-[(3-Methyl­phen­yl)sulfamo­yl]phen­yl}benzamide
Source: Acta Crystallogr Sect E Struct Rep Online. 2011 Oct 8;67(Pt 11):o2866. doi: 10.1107/S1600536811040384 (PMC3247601; doi:10.1107/S1600536811040384)
Supplement: Supplementary file 2 [file e-67-o2866-Isup4.hkl]

#
# h,k,l, Fc-squared, Fo-squared, sigma(Fo-squared) and status flag
#
data_I
_shelx_title ' import in P -1'
_shelx_refln_list_code          4
_shelx_F_calc_maximum      104.61
_exptl_crystal_F_000       384.00
_reflns_d_resolution_high  0.8410
 
loop_
 _symmetry_equiv_pos_as_xyz
 'x, y, z'
 '-x, -y, -z'
 
_cell_length_a     8.5344
_cell_length_b     8.8477
_cell_length_c    12.4383
_cell_angle_alpha  77.924
_cell_angle_beta   75.382
_cell_angle_gamma  86.537
 
_shelx_F_squared_multiplier     1.000
 
loop_
 _refln_index_h
 _refln_index_k
 _refln_index_l
 _refln_F_squared_calc
 _refln_F_squared_meas
 _refln_F_squared_sigma
 _refln_observed_status
   1   0   0     1375.04     1224.40     63.94 o
   2   0   0     2326.36     2278.35     50.11 o
   3   0   0     4228.82     4157.67     87.30 o
   4   0   0     2673.04     2764.57     53.17 o
   5   0   0       15.05       13.68      1.36 o
   6   0   0       91.63       99.78      2.73 o
   7   0   0      152.73      177.59      4.40 o
   8   0   0       26.24       30.47      1.72 o
   9   0   0      110.39      115.68      9.37 o
  -9   1   0        2.91       14.44     11.64 o
  -8   1   0       88.78       97.70      3.47 o
  -7   1   0      226.68      220.81      5.41 o
  -6   1   0      273.08      292.60      7.18 o
  -5   1   0      154.37      147.81      3.82 o
  -4   1   0      672.76      690.19     14.89 o
  -3   1   0      369.09      385.61      8.63 o
  -2   1   0        9.07        6.20      0.90 o
   1   1   0      758.06      742.55     29.56 o
   2   1   0      302.87      309.19      6.34 o
   3   1   0       12.38       22.06      1.19 o
   4   1   0      948.15      939.12     17.72 o
   5   1   0        0.92       -0.13      1.14 o
   6   1   0      953.49      943.78     18.42 o
   7   1   0       27.69       28.77      1.33 o
   8   1   0      239.76      216.15      8.27 o
   9   1   0      195.57      186.39      9.32 o
  -9   2   0       82.85       81.55     12.04 o
  -8   2   0        1.71        2.36      5.73 o
  -7   2   0      616.25      650.80     23.50 o
  -6   2   0      127.84      112.23     11.01 o
  -5   2   0       12.10       19.45      4.01 o
  -4   2   0      793.46      799.30     30.62 o
  -3   2   0       30.78       55.26      4.71 o
  -2   2   0     1851.68     1887.40     43.80 o
  -1   2   0       38.15       22.66      1.40 o
   0   2   0     2310.07     2135.47     45.11 o
   1   2   0      928.76      975.00     19.50 o
   2   2   0      412.23      398.39      7.46 o
   3   2   0      183.47      184.49      3.83 o
   4   2   0       21.85       11.28      1.46 o
   5   2   0      294.24      285.46      7.64 o
   6   2   0      280.74      260.06      6.38 o
   7   2   0      107.38       90.53      4.16 o
   8   2   0      217.38      205.61      7.06 o
   9   2   0       80.11       54.54      6.35 o
  -9   3   0      169.54      146.33     11.75 o
  -8   3   0        1.34       11.18      4.07 o
  -7   3   0        3.98        4.80      6.57 o
  -6   3   0      746.96      733.67     32.74 o
  -5   3   0      156.83      164.68      9.77 o
  -4   3   0      167.09      144.45      8.01 o
  -3   3   0      437.46      440.40     12.27 o
  -2   3   0       89.65       95.84      2.67 o
  -1   3   0      958.56      915.88     19.62 o
   0   3   0     1224.01     1154.51     27.74 o
   1   3   0      299.10      326.78      7.06 o
   2   3   0      616.71      606.15     11.14 o
   3   3   0       39.32       27.53      2.04 o
   4   3   0      161.04      161.09      3.61 o
   5   3   0       48.38       49.18      2.44 o
   6   3   0      361.71      378.22      9.49 o
   7   3   0       93.62       92.14      4.49 o
   8   3   0      122.03      111.29      5.90 o
   9   3   0        0.60       12.71     12.02 o
  -9   4   0        2.08       -3.22      4.09 o
  -8   4   0      139.91      152.97      9.65 o
  -7   4   0     1051.42     1059.63     41.96 o
  -6   4   0      247.55      251.27     15.26 o
  -5   4   0        5.44        0.89      5.52 o
  -4   4   0      231.90      236.64      5.34 o
  -3   4   0       72.88       76.75      2.47 o
  -2   4   0       50.99       54.34      2.01 o
  -1   4   0      174.58      185.97      4.54 o
   0   4   0     1697.26     1787.48     39.64 o
   1   4   0      347.29      372.20      9.32 o
   2   4   0     1141.70     1283.73     27.71 o
   3   4   0      263.19      279.73      5.72 o
   4   4   0      248.30      230.99      5.31 o
   5   4   0        4.81        2.43      2.43 o
   6   4   0     1743.94     1770.47     61.08 o
   7   4   0        0.06        3.27      2.88 o
   8   4   0       14.17       10.43      6.73 o
   9   4   0      436.79      489.89     38.13 o
  -8   5   0        6.41        7.62      5.40 o
  -7   5   0       14.33       21.07      8.09 o
  -6   5   0        0.26        3.38      6.27 o
  -5   5   0        0.85        3.54      4.48 o
  -4   5   0        5.69        4.24      1.00 o
  -3   5   0       21.98       20.82      1.36 o
  -2   5   0       17.69        7.71      1.64 o
  -1   5   0      444.81      451.91     12.71 o
   0   5   0        9.96       14.32      2.35 o
   1   5   0      179.58      193.67      6.18 o
   2   5   0     2450.35     2649.73     72.02 o
   3   5   0       26.47       16.31      1.91 o
   4   5   0        0.11        0.65      1.53 o
   5   5   0      652.72      646.70     15.43 o
   6   5   0      288.32      298.34     11.34 o
   7   5   0      140.89      131.91      9.50 o
   8   5   0        0.02        3.73      9.02 o
  -7   6   0       44.01       51.63      8.80 o
  -6   6   0       49.06       54.85      8.91 o
  -5   6   0      302.98      321.13      8.73 o
  -4   6   0        8.53        6.99      1.66 o
  -3   6   0      187.11      191.05      7.16 o
  -2   6   0        0.42        2.32      2.52 o
  -1   6   0      431.64      401.72     11.00 o
   0   6   0      271.55      270.59      7.56 o
   1   6   0      252.68      273.13      9.20 o
   2   6   0       48.14       47.22      3.47 o
   3   6   0       72.50       59.11      6.33 o
   4   6   0      335.05      320.96     10.34 o
   5   6   0        0.04        0.75      2.42 o
   6   6   0      224.51      206.01      8.74 o
   7   6   0      146.85      114.31      8.28 o
   8   6   0       15.19       21.54      8.65 o
  -7   7   0        3.04       -1.96      7.39 o
  -6   7   0       12.50        2.67      7.13 o
  -5   7   0      148.33      134.90      5.32 o
  -4   7   0        2.04        6.36      1.67 o
  -3   7   0        8.80        8.51      1.80 o
  -2   7   0      177.33      188.68      6.89 o
  -1   7   0      389.72      393.11     10.88 o
   0   7   0      515.83      541.78     15.15 o
   1   7   0       97.68       81.84      5.66 o
   2   7   0       40.01       36.40      4.64 o
   3   7   0      292.64      291.17     10.55 o
   4   7   0      196.83      186.23      8.04 o
   5   7   0       24.01       30.07      5.63 o
   6   7   0       41.37       54.50      4.06 o
   7   7   0        8.96        5.75      7.81 o
  -6   8   0       38.89       32.57      9.04 o
  -5   8   0       16.44       15.03      3.35 o
  -4   8   0      460.01      470.50     28.87 o
  -3   8   0       48.82       44.28      4.43 o
  -2   8   0       10.86       18.49      5.78 o
  -1   8   0      743.70      745.51     19.53 o
   0   8   0      135.19      120.81      6.24 o
   1   8   0      120.29      146.13     10.61 o
   2   8   0      627.41      631.40     23.22 o
   3   8   0      264.40      219.52     10.37 o
   4   8   0       25.23       16.84      5.48 o
   5   8   0      384.59      398.85     14.25 o
   6   8   0        0.51        5.57      7.92 o
  -4   9   0       80.26       87.62      6.85 o
  -3   9   0      214.29      225.29     19.35 o
  -2   9   0       40.49       39.15      4.18 o
  -1   9   0       51.97       42.88      3.74 o
   0   9   0        4.98        5.60      3.83 o
   1   9   0        9.50       18.75      7.21 o
   2   9   0        0.76        6.59      4.02 o
   3   9   0       44.72       61.83      6.13 o
   4   9   0        7.66       -0.45      5.63 o
  -2  10   0       41.11       47.27      9.87 o
  -1  10   0       36.44       28.46      4.44 o
   0  10   0      225.93      211.30     19.13 o
   1  10   0      279.71      288.76     12.04 o
   2  10   0       96.65       89.95      6.43 o
  -1 -10   1      286.18      294.45     12.56 o
   0 -10   1        2.98        6.13      5.27 o
   1 -10   1       29.38       29.43      5.10 o
  -4  -9   1       30.06       44.26      6.89 o
  -3  -9   1       88.94       93.06      6.10 o
  -2  -9   1        0.41       -1.46      4.97 o
  -1  -9   1       85.80       87.53      6.04 o
   0  -9   1        1.62       -4.55      4.55 o
   1  -9   1      232.68      228.45      9.91 o
   2  -9   1       65.07       58.07      4.86 o
   3  -9   1        0.11       10.36      4.16 o
   4  -9   1       32.47       34.55      4.58 o
  -5  -8   1       28.68       36.77      4.50 o
  -4  -8   1       64.89       63.40      5.01 o
  -3  -8   1       61.92       62.99      5.08 o
  -2  -8   1      226.02      265.08     14.96 o
  -1  -8   1        0.26        2.01      3.68 o
   0  -8   1        7.06       13.69      3.15 o
   1  -8   1       94.27       85.94      7.34 o
   2  -8   1       48.63       47.71      5.20 o
   3  -8   1       74.77       69.45      3.76 o
   4  -8   1       17.17       20.30      4.09 o
   5  -8   1      630.82      675.84     27.73 o
   6  -8   1        0.07       -7.71      7.71 o
  -6  -7   1       38.89       46.87      7.52 o
  -5  -7   1      179.47      183.69     13.97 o
  -4  -7   1       69.62       72.92      6.06 o
  -3  -7   1       14.49       18.73      4.13 o
  -2  -7   1      374.47      356.06     11.11 o
  -1  -7   1        2.65        2.47      2.79 o
   0  -7   1       17.41       16.52      2.98 o
   1  -7   1       40.33       31.27      3.60 o
   2  -7   1       24.54       20.08      2.97 o
   3  -7   1        1.19        1.47      2.18 o
   4  -7   1      317.51      319.75      8.83 o
   5  -7   1      177.81      184.58      6.73 o
   6  -7   1        6.90        6.98      7.73 o
   7  -7   1      341.94      331.81     26.60 o
  -7  -6   1       40.41       38.81      6.17 o
  -6  -6   1      140.67      150.93      8.78 o
  -5  -6   1        0.01       -1.58      2.08 o
  -4  -6   1       25.73       19.79      2.54 o
  -3  -6   1       43.98       40.93      3.84 o
  -2  -6   1        6.00        0.37      2.09 o
  -1  -6   1       79.84       65.83      3.99 o
   0  -6   1        0.02       -1.23      2.29 o
   1  -6   1      102.41       90.48      3.44 o
   2  -6   1      264.40      270.76      6.86 o
   3  -6   1       20.71       18.42      1.74 o
   4  -6   1       95.33       96.67      3.75 o
   5  -6   1        5.44        2.72      1.60 o
   6  -6   1       83.65       61.20     12.09 o
   7  -6   1       24.23       27.16      6.12 o
  -8  -5   1        0.84       -0.16     13.48 o
  -7  -5   1        1.98       -1.01      4.52 o
  -6  -5   1       66.66       58.52      4.97 o
  -5  -5   1       36.35       37.36      2.78 o
  -4  -5   1        2.56        1.78      1.84 o
  -3  -5   1      216.22      220.84      5.33 o
  -2  -5   1      641.27      662.86     14.68 o
  -1  -5   1       82.02      101.16      3.92 o
   0  -5   1       34.99       26.08      2.25 o
   1  -5   1      287.18      294.61      7.60 o
   2  -5   1      133.53      132.51      3.66 o
   3  -5   1        0.47        1.29      1.19 o
   4  -5   1        0.04        1.83      1.42 o
   5  -5   1        0.74       -2.63      3.62 o
   6  -5   1       40.17       31.39      7.54 o
   7  -5   1      144.39      158.69      9.12 o
   8  -5   1        7.20       12.34      4.85 o
  -8  -4   1       87.57       86.43      5.77 o
  -7  -4   1      130.89      121.53      5.46 o
  -6  -4   1      101.49       98.36      4.46 o
  -5  -4   1        7.19        2.97      2.91 o
  -4  -4   1      207.17      199.56      4.95 o
  -3  -4   1       33.15       31.45      2.04 o
  -2  -4   1      905.37      847.22     18.40 o
  -1  -4   1       76.49       58.27      3.44 o
   0  -4   1       30.67       39.85      2.02 o
   1  -4   1       50.80       47.18      2.43 o
   2  -4   1       46.82       39.05      1.72 o
   3  -4   1        0.61       -0.27      1.04 o
   4  -4   1      419.53      430.15      9.45 o
   5  -4   1      300.04      292.41     14.63 o
   6  -4   1      192.67      216.93     10.09 o
   7  -4   1      272.06      247.56     11.81 o
   8  -4   1        3.51        3.13      4.61 o
   9  -4   1       25.12       28.20      5.19 o
  -9  -3   1      113.86       97.59      7.56 o
  -8  -3   1        4.66        5.00      3.32 o
  -7  -3   1        6.11        6.40      2.69 o
  -6  -3   1      321.40      316.61      8.41 o
  -5  -3   1      211.71      207.96      6.51 o
  -4  -3   1      104.67      101.33      3.03 o
  -3  -3   1      505.16      500.46     10.66 o
  -2  -3   1      300.84      332.31      7.90 o
  -1  -3   1        1.96       10.78      1.93 o
   0  -3   1     1527.06     1566.14     34.09 o
   1  -3   1      469.84      489.67     10.95 o
   2  -3   1      114.29      106.70      2.64 o
   3  -3   1     1608.04     1694.24     39.24 o
   4  -3   1      270.97      270.11     12.85 o
   5  -3   1       53.97       52.32      4.85 o
   6  -3   1      118.80      125.88      9.95 o
   7  -3   1      140.98      148.73      8.07 o
   8  -3   1      149.65      143.98      9.72 o
   9  -3   1        0.01       -7.00      7.00 o
  -9  -2   1      154.35      166.04     10.11 o
  -8  -2   1      106.73      116.21      5.90 o
  -7  -2   1        5.01        6.20      3.23 o
  -6  -2   1      154.55      145.20      7.67 o
  -5  -2   1      203.58      194.94      4.75 o
  -4  -2   1      107.71      111.35      3.89 o
  -3  -2   1     1088.89     1057.02     22.83 o
  -2  -2   1      855.66      846.69     17.71 o
  -1  -2   1      377.52      408.24      9.17 o
   0  -2   1     7938.81     7632.00    227.57 o
   1  -2   1        0.55        1.11      0.98 o
   2  -2   1     1281.67     1326.82     31.02 o
   3  -2   1      152.63      188.94     10.37 o
   4  -2   1      490.89      545.16     17.19 o
   5  -2   1       26.81       19.59      2.69 o
   6  -2   1        1.97        5.90      3.24 o
   7  -2   1      182.83      190.26      9.26 o
   8  -2   1        1.16        0.80      4.99 o
   9  -2   1      316.09      354.02     16.28 o
  -9  -1   1       32.03       28.10      6.38 o
  -8  -1   1       22.86       28.76      3.91 o
  -7  -1   1      101.72      106.57      4.63 o
  -6  -1   1      216.84      204.99      6.24 o
  -5  -1   1      125.91      113.01      3.33 o
  -4  -1   1     1247.32     1325.49     26.78 o
  -3  -1   1      112.67      114.52      3.66 o
  -2  -1   1      157.36      144.96      3.68 o
  -1  -1   1       40.68       42.00      1.67 o
   0  -1   1      849.41      800.17     40.25 o
   1  -1   1      871.37      849.49     23.50 o
   2  -1   1     1018.21     1022.27     23.91 o
   3  -1   1      184.76      168.65      3.68 o
   4  -1   1     2505.46     2560.81     57.32 o
   5  -1   1        2.95        3.88      0.67 o
   6  -1   1      292.95      290.98      6.52 o
   7  -1   1        0.03        0.93      1.14 o
   8  -1   1       20.71       22.08      0.95 o
   9  -1   1      105.82       99.95     12.32 o
  -9   0   1       14.24       21.61      4.31 o
  -8   0   1       61.13       51.10      3.04 o
  -7   0   1        0.30        0.14      1.26 o
  -6   0   1       37.81       44.61      2.44 o
  -5   0   1      309.44      319.68      6.77 o
  -4   0   1     1617.96     1674.69     35.90 o
  -3   0   1      251.43      259.03      5.82 o
  -1   0   1      801.84      775.20     48.81 o
   1   0   1     1486.35     1319.38     51.66 o
   2   0   1     1530.62     1404.97     28.49 o
   3   0   1      408.28      372.83      7.43 o
   4   0   1      251.36      290.93      7.10 o
   5   0   1      141.19      116.32      3.13 o
   6   0   1       18.27       22.39      1.51 o
   7   0   1      117.46      113.62      3.88 o
   8   0   1      178.32      176.52      5.29 o
   9   0   1       58.08       53.84      4.65 o
  -9   1   1      302.89      326.94     15.57 o
  -8   1   1        7.08        9.57      2.38 o
  -7   1   1       18.72       11.01      1.81 o
  -6   1   1      337.63      350.78      8.80 o
  -5   1   1       59.15       52.90      2.05 o
  -4   1   1      119.51      156.09      4.07 o
  -3   1   1     1232.70     1164.80     31.62 o
  -2   1   1     4920.79     4698.08    232.86 o
  -1   1   1       16.07       16.64      1.63 o
   0   1   1     2501.45     2188.30    115.96 o
   1   1   1       65.89       63.71      4.81 o
   2   1   1      121.93      111.86      2.18 o
   3   1   1        3.34        7.00      1.14 o
   4   1   1       72.10       73.93      2.04 o
   5   1   1      146.00      180.15      3.74 o
   6   1   1      182.33      186.28      4.33 o
   7   1   1       33.18       20.36      2.83 o
   8   1   1      130.95      115.76      3.84 o
   9   1   1      309.42      282.63     12.05 o
  -9   2   1        9.92       16.57      9.01 o
  -8   2   1       13.80       21.55      7.43 o
  -7   2   1       85.51       80.68      2.64 o
  -6   2   1       73.16       69.83      2.66 o
  -5   2   1        9.98        8.56      0.80 o
  -4   2   1        6.68        7.53      1.03 o
  -3   2   1     1419.54     1469.53     33.76 o
  -2   2   1        0.13       -0.82      1.28 o
  -1   2   1       14.29        2.35      1.19 o
   0   2   1       21.36       29.66      1.71 o
   1   2   1     1234.34     1160.86     22.89 o
   2   2   1      406.23      366.68      6.81 o
   3   2   1      318.39      303.66      5.33 o
   4   2   1        7.31        9.09      1.43 o
   5   2   1      293.84      305.72      6.15 o
   6   2   1      612.31      604.30     13.13 o
   7   2   1      312.07      312.65      7.26 o
   8   2   1       34.01       30.85      4.70 o
   9   2   1      141.93      150.74      9.98 o
  -9   3   1        4.09       -2.44      3.52 o
  -8   3   1      128.52      110.85      7.46 o
  -7   3   1      345.68      330.88     14.94 o
  -6   3   1       67.54       72.32      6.96 o
  -5   3   1        2.69        3.10      3.21 o
  -4   3   1      201.36      196.01      4.59 o
  -3   3   1      143.88      178.56      4.82 o
  -2   3   1        0.09       -0.24      1.13 o
  -1   3   1      233.54      219.88      5.87 o
   0   3   1      438.48      440.75      9.79 o
   1   3   1        0.88        0.08      1.75 o
   2   3   1     2715.97     2756.42     50.55 o
   3   3   1       24.02       34.04      1.85 o
   4   3   1        6.80        5.30      1.07 o
   5   3   1       15.58       14.40      1.51 o
   6   3   1       21.05       21.29      2.53 o
   7   3   1       36.21       42.40      3.64 o
   8   3   1        0.09        0.49      2.95 o
   9   3   1        7.35        2.37      4.38 o
  -8   4   1      299.56      339.29     15.58 o
  -7   4   1       29.42       27.75      6.16 o
  -6   4   1        7.12       10.95      5.64 o
  -5   4   1      135.28      124.23      6.89 o
  -4   4   1       47.54       39.68      1.66 o
  -3   4   1       99.30      107.38      3.24 o
  -2   4   1     1105.14     1236.54     25.06 o
  -1   4   1       52.39       65.91      3.12 o
   0   4   1      511.38      601.14     11.87 o
   1   4   1        0.98        4.09      2.58 o
   2   4   1        1.36        1.90      1.98 o
   3   4   1       29.98       45.43      2.19 o
   4   4   1        6.42        6.99      1.53 o
   5   4   1       23.65       23.51      2.05 o
   6   4   1      658.89      661.45     16.77 o
   7   4   1      470.79      483.47     16.57 o
   8   4   1      176.93      180.42     14.53 o
   9   4   1       10.47       17.88      6.51 o
  -8   5   1        0.83       -5.45      5.57 o
  -7   5   1       62.94       68.33      8.83 o
  -6   5   1        0.44        6.62      6.19 o
  -5   5   1      157.55      144.71      3.88 o
  -4   5   1        7.91       10.34      2.02 o
  -3   5   1      401.42      404.11      9.48 o
  -2   5   1      450.17      435.97      9.73 o
  -1   5   1      549.81      570.26     12.93 o
   0   5   1     1699.29     1669.04     35.16 o
   1   5   1      698.50      702.88     15.09 o
   2   5   1     1254.02     1328.90     27.38 o
   3   5   1      144.04      145.15      4.21 o
   4   5   1      329.43      333.10      8.10 o
   5   5   1      963.38      996.23     21.90 o
   6   5   1      404.99      420.22     17.56 o
   7   5   1      184.52      184.61     10.21 o
   8   5   1      124.70      136.01      8.46 o
  -7   6   1        4.00        1.91      9.42 o
  -6   6   1       74.45       77.62     11.52 o
  -5   6   1      297.57      295.91      7.63 o
  -4   6   1      193.64      190.94      5.29 o
  -3   6   1        0.10       -0.91      1.50 o
  -2   6   1        6.52        8.87      1.69 o
  -1   6   1      375.52      378.95      8.40 o
   0   6   1      399.96      385.49      8.71 o
   1   6   1       30.63       26.66      2.41 o
   2   6   1      459.11      448.28     11.17 o
   3   6   1       45.02       26.66      2.45 o
   4   6   1       44.89       43.45      7.39 o
   5   6   1       33.96       31.13      2.62 o
   6   6   1        9.41        6.48      2.15 o
   7   6   1       17.94       17.38      3.80 o
   8   6   1       13.45       17.64      5.40 o
  -7   7   1       70.29       75.97     10.35 o
  -6   7   1        3.30        7.17      7.18 o
  -5   7   1      809.00      814.30     28.57 o
  -4   7   1        1.98        6.34      1.68 o
  -3   7   1       59.46       60.01      3.25 o
  -2   7   1        3.94        3.70      2.73 o
  -1   7   1      475.53      474.54     18.22 o
   0   7   1      207.60      208.24      6.88 o
   1   7   1       79.50       64.35      3.91 o
   2   7   1       27.95       37.37      4.33 o
   3   7   1      146.97      171.77      7.39 o
   4   7   1       84.92       84.43      7.59 o
   5   7   1       52.60       47.51      4.14 o
   6   7   1       13.45       14.92      3.44 o
   7   7   1        0.26       -1.94     10.13 o
  -6   8   1      299.25      319.31     25.75 o
  -5   8   1        3.43        0.17      3.08 o
  -4   8   1       15.33        8.59      8.79 o
  -3   8   1      249.49      250.69      7.24 o
  -2   8   1      220.82      242.08      8.61 o
  -1   8   1       39.78       45.43      4.58 o
   0   8   1      181.56      168.90      5.78 o
   1   8   1     1212.44     1257.75     35.32 o
   2   8   1       37.08       26.56      6.21 o
   3   8   1       22.94       22.95      6.92 o
   4   8   1       75.57       87.13     10.46 o
   5   8   1      151.42      158.01      7.54 o
   6   8   1       34.15       34.37      4.37 o
  -4   9   1      272.14      276.99     13.90 o
  -3   9   1      111.88      112.90      8.37 o
  -2   9   1        0.19        0.61      3.14 o
  -1   9   1        7.37       10.96      3.76 o
   0   9   1        3.43       -0.74      4.49 o
   1   9   1       13.77       10.19      5.77 o
   2   9   1       31.45       39.23      7.80 o
   3   9   1       35.60       25.39      4.49 o
   4   9   1      124.71      138.48      9.48 o
   5   9   1      189.71      217.94     20.62 o
  -2  10   1       31.60       39.29      6.02 o
  -1  10   1       57.48       61.70      5.80 o
   0  10   1       47.14       66.48      6.99 o
   1  10   1       94.54      102.71      7.36 o
   2  10   1      536.94      563.13     22.14 o
   3  10   1       54.06       66.75      6.11 o
  -3  -9   2        1.42        8.05      6.34 o
  -2  -9   2       81.97      126.53      8.93 o
  -1  -9   2       14.05       18.80      5.24 o
   0  -9   2       37.00       34.58      4.61 o
   1  -9   2      318.76      326.99     12.90 o
   2  -9   2       23.82        9.79      4.41 o
   3  -9   2      109.55      118.99     13.92 o
   4  -9   2      104.31       91.42      9.94 o
  -5  -8   2       53.06       53.56      7.68 o
  -4  -8   2      158.69      171.05      7.64 o
  -3  -8   2        7.43        9.82      4.18 o
  -2  -8   2       35.69       33.32      4.43 o
  -1  -8   2        9.49        6.17      4.27 o
   0  -8   2       68.31       69.69      6.86 o
   1  -8   2       55.66       45.89      4.48 o
   2  -8   2      116.64      110.18      4.95 o
   3  -8   2       86.94       78.90      8.36 o
   4  -8   2      140.50      152.04      8.71 o
   5  -8   2       80.09       77.38      6.63 o
  -6  -7   2      269.91      297.21     16.25 o
  -5  -7   2       16.69       23.49      3.72 o
  -4  -7   2       50.11       41.69      2.92 o
  -3  -7   2        1.19        6.29      3.89 o
  -2  -7   2        0.04        2.28      3.15 o
  -1  -7   2      150.97      140.00      6.19 o
   0  -7   2        7.78       10.59      3.69 o
   1  -7   2       48.35       47.32      3.62 o
   2  -7   2     1215.47     1215.25     31.34 o
   3  -7   2      221.64      222.58      7.09 o
   4  -7   2       15.92       15.32      2.47 o
   5  -7   2      880.09      872.98     35.32 o
   6  -7   2      226.69      235.56     17.42 o
   7  -7   2       37.74       31.30      7.42 o
  -7  -6   2        5.90        2.14      5.12 o
  -6  -6   2      141.20      127.16      8.85 o
  -5  -6   2       40.22       38.03      2.95 o
  -4  -6   2        0.49        1.96      1.89 o
  -3  -6   2       57.57       51.41      2.83 o
  -2  -6   2      264.72      267.44      7.46 o
  -1  -6   2        1.90        2.87      2.46 o
   0  -6   2        0.02        1.29      1.42 o
   1  -6   2      256.81      254.37      6.99 o
   2  -6   2       25.37       27.19      2.15 o
   3  -6   2        4.28        4.42      1.74 o
   4  -6   2      143.15      132.75      6.02 o
   5  -6   2      105.64      101.90      3.94 o
   6  -6   2      108.21       80.41     10.17 o
   7  -6   2      207.33      190.41     10.36 o
  -8  -5   2       21.99       19.91      8.94 o
  -7  -5   2       57.38       56.52      7.36 o
  -6  -5   2      372.15      362.99     13.26 o
  -5  -5   2      840.78      850.20     24.15 o
  -4  -5   2      142.70      132.41      4.43 o
  -3  -5   2      135.58      131.57      3.87 o
  -2  -5   2      153.68      176.80      4.71 o
  -1  -5   2      405.11      399.54      9.97 o
   0  -5   2      408.71      394.79      8.94 o
   1  -5   2        8.72        7.68      1.63 o
   2  -5   2      168.15      155.58      3.90 o
   3  -5   2       20.46       20.93      1.52 o
   4  -5   2        0.27       -1.41      1.41 o
   5  -5   2       14.15       16.87      1.06 o
   6  -5   2       10.36       -0.64      9.31 o
   7  -5   2      211.08      213.34     10.64 o
   8  -5   2        1.60       -3.71      5.02 o
  -8  -4   2        2.17        9.08      4.30 o
  -7  -4   2        3.21        4.49      4.61 o
  -6  -4   2       33.79       28.13      3.24 o
  -5  -4   2        3.41       -1.98      3.21 o
  -4  -4   2      725.49      721.52     15.42 o
  -3  -4   2      133.63      130.42      4.51 o
  -2  -4   2      109.95      113.89      3.96 o
  -1  -4   2      251.89      271.18      6.22 o
   0  -4   2      756.58      754.54     17.78 o
   1  -4   2      110.37      119.70      3.59 o
   2  -4   2        2.29        3.28      1.77 o
   3  -4   2       39.23       57.05      2.26 o
   4  -4   2       73.15       78.08      2.36 o
   5  -4   2      181.67      170.17     10.88 o
   6  -4   2      175.00      181.05     10.67 o
   7  -4   2       46.11       45.20      5.42 o
   8  -4   2       14.47       24.68      5.39 o
   9  -4   2      250.20      268.01     13.55 o
  -8  -3   2      235.95      246.89      9.65 o
  -7  -3   2        0.04        1.09      3.05 o
  -6  -3   2       56.87       63.45      4.09 o
  -5  -3   2     2269.13     2345.54     50.54 o
  -4  -3   2     1483.33     1508.63     31.40 o
  -3  -3   2        8.95        2.48      1.81 o
  -2  -3   2     1941.77     2005.99     41.11 o
  -1  -3   2     3332.50     3453.89     72.90 o
   0  -3   2        6.49        8.97      2.79 o
   1  -3   2      220.12      211.52      4.97 o
   2  -3   2      119.05      112.42      3.42 o
   3  -3   2        1.81        2.60      1.04 o
   4  -3   2       26.87       25.09      0.85 o
   5  -3   2      484.33      510.40     17.57 o
   6  -3   2      229.42      202.16      9.23 o
   7  -3   2       21.70       14.67      4.31 o
   8  -3   2      203.40      197.27     10.16 o
   9  -3   2      114.43      139.03      8.85 o
  -9  -2   2      175.43      195.11     11.23 o
  -8  -2   2       82.66       66.01      6.02 o
  -7  -2   2      420.92      431.71     12.88 o
  -6  -2   2       86.32       82.88      5.93 o
  -5  -2   2      101.52       95.35      3.53 o
  -4  -2   2      792.83      737.18     16.28 o
  -3  -2   2      418.38      393.63      8.87 o
  -2  -2   2      153.84      183.18      5.27 o
  -1  -2   2      795.45      722.77     15.55 o
   0  -2   2    10942.97    10593.79    313.34 o
   1  -2   2      934.56      899.19     21.95 o
   2  -2   2      134.79      104.81      2.67 o
   3  -2   2        0.47        4.28      1.37 o
   4  -2   2       92.00       79.24      7.78 o
   5  -2   2      734.11      765.75     23.91 o
   6  -2   2       15.84       18.10      4.48 o
   7  -2   2     1134.24     1223.61     45.95 o
   8  -2   2      112.14      122.98     12.99 o
   9  -2   2       55.52       51.41      6.41 o
  -9  -1   2      151.28      188.95     13.65 o
  -8  -1   2      227.51      231.60     10.94 o
  -7  -1   2       15.16       17.42      2.81 o
  -6  -1   2      226.63      228.90      7.50 o
  -5  -1   2        0.05       -1.03      1.56 o
  -4  -1   2        0.48        0.36      1.91 o
  -3  -1   2        1.40        8.76      2.12 o
  -2  -1   2        6.91        6.67      1.17 o
  -1  -1   2      408.86      390.82      8.44 o
   0  -1   2     1837.44     1723.33     36.65 o
   1  -1   2     6049.59     5717.82    302.32 o
   2  -1   2     1085.49     1018.13     23.52 o
   3  -1   2     1102.67     1024.13     21.91 o
   4  -1   2       14.71       11.72      1.74 o
   5  -1   2      640.49      646.95     12.88 o
   6  -1   2     1505.42     1489.69     32.32 o
   7  -1   2       40.13       37.55      1.23 o
   8  -1   2      551.57      580.96     24.03 o
   9  -1   2      173.50      186.32     12.34 o
  -9   0   2       57.96       56.56      7.33 o
  -8   0   2       64.38       67.26     11.38 o
  -7   0   2      149.16      130.23      5.30 o
  -6   0   2      195.67      212.92      7.29 o
  -5   0   2      292.90      290.31      7.31 o
  -4   0   2      120.14      128.52      3.55 o
  -3   0   2     4603.24     4794.79     93.70 o
  -2   0   2        0.51       -1.20      1.20 o
  -1   0   2        0.66        1.86      1.45 o
   1   0   2      198.98      195.89      9.37 o
   2   0   2      212.43      193.02      3.88 o
   3   0   2       18.10       24.71      1.38 o
   4   0   2       58.52       44.66      3.08 o
   5   0   2      453.07      474.19      9.75 o
   6   0   2      649.03      634.29     15.04 o
   7   0   2       54.56       50.34      2.41 o
   8   0   2        4.92        2.51      1.14 o
   9   0   2      138.67      143.44      5.82 o
  10   0   2      124.47      158.95      8.90 o
  -9   1   2        0.89        6.58      3.04 o
  -8   1   2       76.03       63.07      6.26 o
  -7   1   2        0.65        3.34      1.22 o
  -6   1   2        0.91        0.92      1.20 o
  -5   1   2      561.62      559.36     11.90 o
  -4   1   2     2153.08     2171.95     44.45 o
  -3   1   2       44.21       63.18      2.16 o
  -2   1   2     6677.97     6599.91    141.80 o
  -1   1   2     6922.93     6452.51    231.41 o
   0   1   2       46.72       57.42      1.78 o
   2   1   2      766.87      664.30     12.31 o
   3   1   2       64.64       51.82      1.59 o
   4   1   2      480.10      510.62      8.91 o
   5   1   2      775.83      878.72     15.81 o
   6   1   2        0.80        0.98      1.36 o
   7   1   2      592.31      589.78     14.55 o
   8   1   2      110.21      122.83      5.89 o
   9   1   2       31.34       29.89      4.62 o
  10   1   2      238.08      288.43     26.73 o
  -9   2   2       12.13        4.55      8.63 o
  -8   2   2       24.97       26.80      1.82 o
  -7   2   2        4.34       10.47      1.17 o
  -6   2   2        2.98        1.86      1.02 o
  -5   2   2      450.66      438.27     10.42 o
  -4   2   2      124.43      133.90      6.31 o
  -3   2   2      789.02      796.24     17.06 o
  -2   2   2       11.67        5.80      1.13 o
  -1   2   2      191.53      178.66      4.78 o
   0   2   2     3205.02     3024.90     67.88 o
   1   2   2       62.12       65.38      2.34 o
   2   2   2       81.42       72.24      2.16 o
   3   2   2      308.26      368.08      6.75 o
   4   2   2       17.66       20.57      1.62 o
   5   2   2       35.14       37.81      1.98 o
   6   2   2      214.44      194.65      4.10 o
   7   2   2      861.94      844.31     20.85 o
   8   2   2        2.71       -0.06      2.78 o
   9   2   2       12.48        1.60     10.98 o
  -9   3   2        0.31       -6.59      8.43 o
  -8   3   2       62.18       69.75     13.65 o
  -7   3   2        3.25        3.69      4.88 o
  -6   3   2      834.94      878.32     22.33 o
  -5   3   2      369.88      357.57      8.11 o
  -4   3   2       22.31       19.14      1.25 o
  -3   3   2      296.38      316.28      7.41 o
  -2   3   2     1108.19     1127.71     23.38 o
  -1   3   2      911.49      908.59     19.19 o
   0   3   2       34.72       24.48      1.86 o
   1   3   2        0.91       -0.90      1.57 o
   2   3   2      817.44      843.25     16.71 o
   3   3   2        7.24       10.06      1.43 o
   4   3   2       95.62      113.00      3.02 o
   5   3   2       45.08       44.71      2.02 o
   6   3   2        0.27        0.72      1.44 o
   7   3   2      135.47      126.70      4.25 o
   8   3   2       84.72       71.75      4.35 o
   9   3   2      147.27      145.01      9.03 o
  -8   4   2        3.57       -2.33      7.41 o
  -7   4   2       15.09       26.95     14.23 o
  -6   4   2      135.55      133.06     10.68 o
  -5   4   2       57.69       57.01      1.87 o
  -4   4   2        0.70        1.31      1.13 o
  -3   4   2       61.47       67.88      2.27 o
  -2   4   2       34.09       37.06      1.99 o
  -1   4   2       82.54       77.62      3.59 o
   0   4   2       16.82       24.99      3.22 o
   1   4   2        0.33        5.34      2.07 o
   2   4   2        3.25        0.71      1.97 o
   3   4   2      231.00      287.79      6.08 o
   4   4   2       19.44       12.24      1.54 o
   5   4   2        2.31        1.41      1.76 o
   6   4   2      168.31      163.56      4.51 o
   7   4   2      222.72      211.68      7.12 o
   8   4   2       29.16       39.85      5.24 o
   9   4   2        0.13       -2.81      5.74 o
  -8   5   2       77.98      107.47      8.62 o
  -7   5   2        3.74        0.73      5.79 o
  -6   5   2       85.13      104.78     10.00 o
  -5   5   2      119.42      118.73      3.50 o
  -4   5   2      247.75      269.46      6.81 o
  -3   5   2      123.14      120.89      3.19 o
  -2   5   2       20.37       11.57      1.70 o
  -1   5   2       23.20       15.70      1.85 o
   0   5   2      655.58      659.39     14.70 o
   1   5   2        8.13       13.26      2.71 o
   2   5   2      130.83      142.47      4.42 o
   3   5   2      504.49      471.96     10.11 o
   4   5   2      260.06      257.41      6.21 o
   5   5   2      458.28      466.53     10.63 o
   6   5   2       46.10       46.63      3.27 o
   7   5   2      304.94      304.42     12.37 o
   8   5   2       71.63      104.06     12.80 o
   9   5   2        9.09       13.80      7.00 o
  -7   6   2       96.10       85.04      9.99 o
  -6   6   2       13.11        6.34      6.79 o
  -5   6   2       58.81       50.94      1.97 o
  -4   6   2      173.77      177.94      4.49 o
  -3   6   2       29.23       36.35      2.76 o
  -2   6   2      571.39      582.17     12.61 o
  -1   6   2      131.11      140.51      5.88 o
   0   6   2      175.43      172.62      4.26 o
   1   6   2      490.75      481.15     10.76 o
   2   6   2      202.91      178.22      4.99 o
   3   6   2        0.04        1.95      2.03 o
   4   6   2       31.48       31.64      3.31 o
   5   6   2      334.18      344.52     23.04 o
   6   6   2      174.19      180.66      6.50 o
   7   6   2      129.60      115.60      8.16 o
   8   6   2       42.69       45.25      7.00 o
  -6   7   2       17.96       22.26      8.00 o
  -5   7   2       30.87       31.36      9.51 o
  -4   7   2      400.67      431.25     12.12 o
  -3   7   2        0.01        2.65      1.70 o
  -2   7   2      315.99      315.83     10.26 o
  -1   7   2       40.80       31.64      2.23 o
   0   7   2       35.76       31.99      3.36 o
   1   7   2      149.66      156.11      5.23 o
   2   7   2      491.01      503.18     19.78 o
   3   7   2        6.26       13.53      2.94 o
   4   7   2       97.04       77.83      4.10 o
   5   7   2      212.68      208.15      6.39 o
   6   7   2        3.70       18.82      5.65 o
   7   7   2        0.02       -4.33      5.12 o
  -5   8   2       37.35       27.44      3.91 o
  -4   8   2      274.55      295.04     12.59 o
  -3   8   2      190.71      183.66      5.75 o
  -2   8   2        6.47        9.73      2.99 o
  -1   8   2      952.12      937.11     22.95 o
   0   8   2      671.60      703.33     18.95 o
   1   8   2      149.23      159.49      7.61 o
   2   8   2      325.11      319.40     11.42 o
   3   8   2      183.74      183.36      7.83 o
   4   8   2        9.83       18.59      4.64 o
   5   8   2        3.61        7.87      3.80 o
   6   8   2        4.71        4.77      2.77 o
  -4   9   2      209.72      218.13     32.48 o
  -3   9   2       27.25       19.64      7.92 o
  -2   9   2      234.33      226.73      7.93 o
  -1   9   2       35.38       32.43      4.30 o
   0   9   2      196.05      177.78     13.64 o
   1   9   2      127.60      119.11      7.22 o
   2   9   2       50.28       53.70      4.72 o
   3   9   2      150.60      174.81     10.42 o
   4   9   2      142.69      115.15      7.41 o
   5   9   2       14.08       23.53      4.70 o
  -2  10   2      169.32      179.19     11.05 o
  -1  10   2       22.37       19.11      5.91 o
   0  10   2        2.91        2.11      3.93 o
   1  10   2        8.61        8.82      4.17 o
   2  10   2      459.46      478.95     18.37 o
   3  10   2        0.70        1.92      4.74 o
  -2  -9   3       26.12       27.29      5.36 o
  -1  -9   3      281.12      260.81     11.02 o
   0  -9   3       38.63       42.97      5.23 o
   1  -9   3       12.32        8.30      4.79 o
   2  -9   3      175.04      175.48      7.96 o
   3  -9   3      118.95      122.96     15.96 o
  -4  -8   3      196.64      199.03      9.40 o
  -3  -8   3        0.66       -0.26      4.97 o
  -2  -8   3      185.51      170.48      8.12 o
  -1  -8   3       15.65       17.98      3.75 o
   0  -8   3        0.83        6.19      4.05 o
   1  -8   3       14.57       17.26      3.88 o
   2  -8   3      125.07      118.13      6.80 o
   3  -8   3       53.81       45.80      4.34 o
   4  -8   3       25.01       27.94      5.08 o
   5  -8   3        2.49        4.58      3.64 o
  -6  -7   3      144.47      158.19     10.31 o
  -5  -7   3        0.15        1.49      4.00 o
  -4  -7   3        4.41        2.56      3.45 o
  -3  -7   3       34.65       47.98      3.88 o
  -2  -7   3      235.71      232.87      6.12 o
  -1  -7   3       41.37       47.16      4.80 o
   0  -7   3       32.41       26.26      2.15 o
   1  -7   3       35.29       34.26      2.82 o
   2  -7   3      232.88      240.51      7.86 o
   3  -7   3       66.37       56.84      3.82 o
   4  -7   3      336.16      332.70     10.52 o
   5  -7   3        0.14        1.80      2.39 o
   6  -7   3        3.12       15.64      8.12 o
  -6  -6   3        3.89        3.13      5.20 o
  -5  -6   3       48.93       48.01      2.88 o
  -4  -6   3      165.03      154.88      6.29 o
  -3  -6   3      167.27      169.71      6.38 o
  -2  -6   3      148.80      146.65      5.75 o
  -1  -6   3       80.00       78.84      3.51 o
   0  -6   3      284.08      299.69      8.13 o
   1  -6   3      266.85      266.61      7.88 o
   2  -6   3        0.10        1.49      2.01 o
   3  -6   3     1156.83     1142.34     29.61 o
   4  -6   3      365.11      364.84      8.43 o
   5  -6   3      312.61      301.29      9.67 o
   6  -6   3      448.56      476.02     26.66 o
   7  -6   3      251.31      252.37     12.44 o
  -7  -5   3       11.06       18.74      5.34 o
  -6  -5   3      322.32      313.23     30.52 o
  -5  -5   3      922.47      946.44     23.94 o
  -4  -5   3      773.66      807.54     24.66 o
  -3  -5   3        6.87       12.43      4.60 o
  -2  -5   3        2.44        1.08      1.87 o
  -1  -5   3      260.80      284.94      6.91 o
   0  -5   3      131.46      136.57      4.19 o
   1  -5   3      171.29      159.43      4.20 o
   2  -5   3       70.24       65.03      2.63 o
   3  -5   3      235.18      247.25      6.50 o
   4  -5   3       57.51       58.75      2.34 o
   5  -5   3       80.07       75.15      2.28 o
   6  -5   3        8.22        6.09      8.07 o
   7  -5   3       61.01       64.97      6.77 o
   8  -5   3       40.28       44.84      6.52 o
  -8  -4   3       44.00       42.97      8.32 o
  -7  -4   3       73.05       76.71      6.02 o
  -6  -4   3       12.31        9.89      5.98 o
  -5  -4   3       49.39       51.30      3.23 o
  -4  -4   3      261.06      257.44      6.94 o
  -3  -4   3      237.27      221.78      6.11 o
  -2  -4   3       47.81       53.02      2.55 o
  -1  -4   3      144.58      118.01      4.26 o
   0  -4   3     2766.10     2922.56     70.90 o
   1  -4   3      546.27      507.09     11.68 o
   2  -4   3        8.56        1.40      1.65 o
   3  -4   3       14.98       13.38      2.32 o
   4  -4   3       72.04       73.21      2.46 o
   5  -4   3      276.08      277.94      5.95 o
   6  -4   3       88.69       84.80      6.21 o
   7  -4   3       87.79       68.52      8.31 o
   8  -4   3      121.87      127.33      8.59 o
   9  -4   3      114.09      127.56      8.86 o
  -8  -3   3       10.88       11.23      4.01 o
  -7  -3   3      166.43      162.03      6.70 o
  -6  -3   3      285.04      287.77      9.12 o
  -5  -3   3      566.82      578.90     16.75 o
  -4  -3   3       22.12       24.96      3.88 o
  -3  -3   3     2169.51     2108.17     44.03 o
  -2  -3   3      371.19      344.49      8.16 o
  -1  -3   3       22.75       32.59      2.51 o
   0  -3   3      676.53      628.61     15.57 o
   1  -3   3       33.71       41.87      4.98 o
   2  -3   3      152.94      154.86      4.41 o
   3  -3   3      217.36      206.26      5.13 o
   4  -3   3       48.01       40.58      2.34 o
   5  -3   3      262.95      286.45     10.73 o
   6  -3   3       42.82       44.12      4.96 o
   7  -3   3        1.50        3.16      3.83 o
   8  -3   3      530.17      557.73     24.28 o
   9  -3   3      172.05      184.68     16.01 o
  -8  -2   3      148.85      146.71      7.76 o
  -7  -2   3      291.82      267.90      8.89 o
  -6  -2   3        0.02        1.90      2.85 o
  -5  -2   3      594.80      586.95     16.00 o
  -4  -2   3     1488.85     1521.01     32.51 o
  -3  -2   3      204.32      205.42      4.75 o
  -2  -2   3      832.75      794.84     17.08 o
  -1  -2   3      362.68      349.34      8.12 o
   0  -2   3     2858.63     2894.71     70.31 o
   1  -2   3     1576.45     1507.53     39.58 o
   2  -2   3       60.99       76.71      2.77 o
   3  -2   3      984.60     1017.21     25.01 o
   4  -2   3      731.36      749.62     16.28 o
   5  -2   3      727.85      723.62     17.09 o
   6  -2   3      933.73     1024.05     37.63 o
   7  -2   3      695.42      695.57     28.50 o
   8  -2   3      234.59      241.99     11.55 o
   9  -2   3      439.22      437.50     20.79 o
  -9  -1   3       79.30       88.68      6.91 o
  -8  -1   3       36.56       47.75      6.37 o
  -7  -1   3        0.39        0.39      2.42 o
  -6  -1   3      116.53      104.44      5.23 o
  -5  -1   3       29.56       30.66      2.30 o
  -4  -1   3      338.43      300.35      7.69 o
  -3  -1   3       55.31       46.49      2.52 o
  -2  -1   3      672.15      663.95     14.91 o
  -1  -1   3      113.60      109.55      3.29 o
   0  -1   3      740.94      745.25     18.37 o
   1  -1   3     7261.89     6922.17    211.70 o
   2  -1   3      508.04      462.01      9.93 o
   3  -1   3      183.07      184.22      4.51 o
   4  -1   3      411.91      396.27      9.14 o
   5  -1   3     1250.48     1266.82     27.72 o
   6  -1   3      121.48      128.44      3.26 o
   7  -1   3      116.18      103.78      2.87 o
   8  -1   3      410.98      448.18     25.63 o
   9  -1   3       36.86       40.39      7.86 o
  10  -1   3        1.98        6.44      7.67 o
  -9   0   3      166.92      151.03      8.48 o
  -8   0   3        6.08        0.48     10.40 o
  -7   0   3        1.17        4.20      2.39 o
  -6   0   3      217.67      230.82      7.02 o
  -5   0   3        1.43       -1.16      1.16 o
  -4   0   3       57.49       69.99      2.17 o
  -3   0   3     4139.54     4349.02     93.65 o
  -2   0   3     1049.35     1009.88     23.07 o
  -1   0   3       54.47       47.37      2.18 o
   0   0   3     2525.20     2293.06     56.33 o
   1   0   3     6116.77     5827.58    180.79 o
   2   0   3      797.82      735.71     15.33 o
   3   0   3       48.64       59.33      1.89 o
   4   0   3        8.27        8.00      1.60 o
   5   0   3      194.27      207.56      4.37 o
   6   0   3      376.05      390.89      8.30 o
   7   0   3      542.93      539.36     14.21 o
   8   0   3        0.36        1.38      1.15 o
   9   0   3      152.76      169.11      8.88 o
  10   0   3       56.46       49.16      3.74 o
  -9   1   3        0.00       17.03      9.62 o
  -8   1   3       17.55       16.45      4.58 o
  -7   1   3       72.77       60.40      2.51 o
  -6   1   3      342.87      379.84      8.85 o
  -5   1   3      170.58      174.40      6.30 o
  -4   1   3      672.94      684.97     14.52 o
  -3   1   3     1590.59     1623.41     33.92 o
  -2   1   3      108.39      137.07      3.60 o
  -1   1   3     1575.45     1544.74     35.90 o
   0   1   3      286.82      317.68      6.98 o
   1   1   3     2417.34     2195.75     49.65 o
   2   1   3     1018.50      957.93     21.78 o
   3   1   3     2842.37     2930.08     54.59 o
   4   1   3       96.15       69.68      2.43 o
   5   1   3        0.02       -1.09      1.18 o
   6   1   3      340.23      349.72      6.36 o
   7   1   3       40.28       41.37      1.96 o
   8   1   3       14.23       15.02      2.28 o
   9   1   3      375.08      398.09     17.15 o
  10   1   3       43.86       43.08      5.52 o
  -8   2   3        0.29        1.06      1.58 o
  -7   2   3        9.89        2.86      4.76 o
  -6   2   3      684.11      641.21     14.29 o
  -5   2   3      213.80      220.20      6.98 o
  -4   2   3     1373.36     1395.91     29.18 o
  -3   2   3      340.24      350.27      7.92 o
  -2   2   3     1693.26     1680.59     34.85 o
  -1   2   3     2308.75     2208.34     48.41 o
   0   2   3      437.11      425.95      9.42 o
   1   2   3     1975.69     2044.54     42.80 o
   2   2   3      207.14      196.80      4.84 o
   3   2   3        4.75        5.40      1.71 o
   4   2   3      740.26      836.97     15.30 o
   5   2   3        7.90       10.70      1.64 o
   6   2   3      238.69      256.52      5.18 o
   7   2   3      841.54      840.93     20.00 o
   8   2   3       28.52       30.87      2.45 o
   9   2   3       26.91       26.69      5.28 o
  10   2   3      203.57      187.94     10.01 o
  -8   3   3        0.99        0.59      1.58 o
  -7   3   3       15.65       18.74      2.61 o
  -6   3   3      239.23      230.47      7.01 o
  -5   3   3      773.22      769.07     19.82 o
  -4   3   3      140.57      137.28      4.12 o
  -3   3   3      651.62      624.40     13.66 o
  -2   3   3     1824.77     1795.65     36.67 o
  -1   3   3      918.04     1000.04     21.47 o
   0   3   3     1829.39     1809.90     39.85 o
   1   3   3      168.55      187.24      4.50 o
   2   3   3      452.02      532.99     11.72 o
   3   3   3       76.98       95.55      3.79 o
   4   3   3       47.63       48.82      2.69 o
   5   3   3      124.36      142.77      3.32 o
   6   3   3       58.51       65.65      3.45 o
   7   3   3      331.49      318.51      8.82 o
   8   3   3       28.93       30.10      3.13 o
   9   3   3       86.04       83.80      7.26 o
  -8   4   3       43.43       50.16     10.20 o
  -7   4   3       25.23       12.92      5.88 o
  -6   4   3      325.80      302.33      8.24 o
  -5   4   3       59.74       60.13      2.52 o
  -4   4   3      230.14      229.50      5.17 o
  -3   4   3        6.46        1.74      1.30 o
  -2   4   3       27.82       13.55      1.81 o
  -1   4   3      690.96      714.82     15.57 o
   0   4   3      204.66      189.43      4.78 o
   1   4   3      369.53      374.92     11.67 o
   2   4   3       37.42       39.53      2.12 o
   3   4   3     1090.11     1206.49     23.90 o
   4   4   3       31.76       35.12      2.23 o
   5   4   3       26.16       24.63      1.71 o
   6   4   3      400.62      416.34     10.12 o
   7   4   3      631.44      641.99     33.01 o
   8   4   3       16.81       19.74      5.00 o
   9   4   3       80.96      109.67     11.70 o
  -8   5   3        0.01       -3.24      7.61 o
  -7   5   3      106.48      123.08     10.60 o
  -6   5   3       12.52        9.98      1.25 o
  -5   5   3      104.17       94.70      3.77 o
  -4   5   3      620.92      636.20     13.63 o
  -3   5   3        0.68        0.68      1.49 o
  -2   5   3       39.10       49.09      2.45 o
  -1   5   3       20.93       38.77      2.20 o
   0   5   3      835.83      888.25     19.31 o
   1   5   3        0.74        0.92      2.10 o
   2   5   3      719.72      740.89     14.62 o
   3   5   3       49.50       48.73      2.29 o
   4   5   3       10.70       11.69      2.67 o
   5   5   3       13.39       13.60      1.94 o
   6   5   3        0.72        9.17      2.83 o
   7   5   3      116.13      112.09      4.30 o
   8   5   3        4.71        4.22      6.16 o
   9   5   3       92.91       94.82     11.71 o
  -7   6   3        2.27       -6.49      6.49 o
  -6   6   3      373.89      371.32     13.60 o
  -5   6   3        2.14        3.27      1.42 o
  -4   6   3      393.74      390.24     13.30 o
  -3   6   3      554.92      529.09     11.46 o
  -2   6   3        3.65        2.33      2.28 o
  -1   6   3      305.99      289.15      7.03 o
   0   6   3     1823.03     1830.86     38.44 o
   1   6   3      388.65      380.35      8.67 o
   2   6   3      110.64      108.29      3.92 o
   3   6   3     1085.91     1118.25     24.41 o
   4   6   3      121.72      124.65      5.90 o
   5   6   3      128.74      152.89      6.79 o
   6   6   3      897.61      916.33     30.59 o
   7   6   3       51.06       28.30     10.94 o
   8   6   3      272.44      269.17     26.34 o
  -6   7   3        6.59        9.91      2.12 o
  -5   7   3        3.98        2.24      3.19 o
  -4   7   3      402.87      416.16     11.92 o
  -3   7   3      252.86      257.92      7.11 o
  -2   7   3      252.40      248.99      6.68 o
  -1   7   3       33.69       39.46      3.56 o
   0   7   3      674.05      664.64     15.52 o
   1   7   3      709.17      731.05     19.58 o
   2   7   3        0.12        1.99      2.74 o
   3   7   3       38.80       35.18      3.93 o
   4   7   3      372.77      379.46     15.46 o
   5   7   3      294.97      299.69      9.06 o
   6   7   3       37.88       42.08      8.63 o
   7   7   3       48.05       50.36      4.09 o
  -5   8   3       37.76       54.17      9.88 o
  -4   8   3      443.25      461.94     19.02 o
  -3   8   3        1.62        2.57      1.95 o
  -2   8   3      215.52      215.37      6.03 o
  -1   8   3      443.52      423.64     11.03 o
   0   8   3      817.02      815.46     21.31 o
   1   8   3        0.84       -6.69     10.07 o
   2   8   3      790.90      796.50     24.83 o
   3   8   3       39.89       33.73      4.73 o
   4   8   3       25.27       14.39      4.86 o
   5   8   3        3.18        4.43      3.97 o
   6   8   3        7.37       15.81      4.47 o
  -4   9   3       19.66       20.41      3.94 o
  -3   9   3      208.42      196.97     10.15 o
  -2   9   3        0.20       -3.87      4.09 o
  -1   9   3       75.90       74.68      4.94 o
   0   9   3       73.24       81.73      7.00 o
   1   9   3        6.40        1.65      3.90 o
   2   9   3      535.15      500.61     18.24 o
   3   9   3       10.18        9.35      4.03 o
   4   9   3        8.16        2.80      5.27 o
   5   9   3        8.60        4.76     10.09 o
  -2  10   3      272.76      255.25     18.37 o
  -1  10   3        0.50        0.18      3.65 o
   0  10   3      116.29      131.59     11.37 o
   1  10   3       15.79        4.72      4.01 o
   2  10   3       14.40        2.93      4.07 o
   3  10   3       68.94       86.20      7.52 o
  -1  -9   4      170.39      148.05      9.11 o
   0  -9   4        1.87       -3.89      3.96 o
   1  -9   4       41.49       40.87      5.76 o
   2  -9   4      173.78      185.06     15.57 o
  -4  -8   4        8.64        3.70      2.99 o
  -3  -8   4       48.22       64.58      5.75 o
  -2  -8   4      115.70      118.86      6.63 o
  -1  -8   4        4.53        7.38      3.83 o
   0  -8   4        2.10        6.73      7.60 o
   1  -8   4        0.09        0.53      5.01 o
   2  -8   4       14.96       18.50      5.32 o
   3  -8   4        0.83        1.75      4.46 o
   4  -8   4        1.27      -10.73     10.73 o
   5  -8   4      117.29      127.04     14.87 o
  -5  -7   4      325.81      332.30     23.12 o
  -4  -7   4       58.06       48.84      4.73 o
  -3  -7   4       31.85       33.27      5.18 o
  -2  -7   4       98.62       73.35      4.81 o
  -1  -7   4        7.68       15.38      2.65 o
   0  -7   4        7.21        3.54      1.93 o
   1  -7   4       35.39       31.26      2.59 o
   2  -7   4       99.26       85.31      3.56 o
   3  -7   4       83.09       84.66      3.81 o
   4  -7   4       33.89       35.49      3.18 o
   5  -7   4        4.86        1.93      3.55 o
   6  -7   4        2.29        3.04      2.11 o
  -6  -6   4        7.92       -5.00      7.49 o
  -5  -6   4       21.77       21.00      5.37 o
  -4  -6   4        3.77        9.10      3.11 o
  -3  -6   4        1.83       -1.70      2.40 o
  -2  -6   4        0.64       -2.59      2.59 o
  -1  -6   4      148.23      156.82      6.75 o
   0  -6   4       18.99       27.07      2.95 o
   1  -6   4     1375.46     1379.07     32.53 o
   2  -6   4       13.25        9.32      2.27 o
   3  -6   4      438.37      452.75     12.19 o
   4  -6   4      201.72      211.71      8.87 o
   5  -6   4      285.84      304.34     17.41 o
   6  -6   4        0.01       -1.09      2.77 o
   7  -6   4       16.20       19.89      6.46 o
  -7  -5   4        0.06        3.65      5.84 o
  -6  -5   4       37.45       39.57      6.11 o
  -5  -5   4      647.74      601.21     22.73 o
  -4  -5   4      198.00      207.73      8.63 o
  -3  -5   4       10.89       13.25      4.52 o
  -2  -5   4      155.18      157.09      5.52 o
  -1  -5   4      204.61      215.14      6.29 o
   0  -5   4        1.14        4.43      1.85 o
   1  -5   4       82.16       84.12      4.12 o
   2  -5   4        0.09        3.53      1.87 o
   3  -5   4      116.53      113.52      3.55 o
   4  -5   4      152.96      157.59      4.33 o
   5  -5   4      434.42      452.76     11.09 o
   6  -5   4       30.10       19.56      4.33 o
   7  -5   4        5.86        2.54      4.49 o
   8  -5   4       51.58       59.85      6.32 o
  -7  -4   4       22.99        6.49      4.94 o
  -6  -4   4       12.65        9.33      3.81 o
  -5  -4   4      134.00      138.88      6.75 o
  -4  -4   4        3.38        2.43      2.65 o
  -3  -4   4       63.66       54.95      2.69 o
  -2  -4   4      393.28      402.44     10.36 o
  -1  -4   4        2.18       -0.34      1.65 o
   0  -4   4       56.08       54.59      2.65 o
   1  -4   4     1248.84     1211.39     32.46 o
   2  -4   4        0.34        3.47      1.99 o
   3  -4   4      136.67      139.00      4.71 o
   4  -4   4      773.33      771.58     18.19 o
   5  -4   4      164.66      156.25      4.33 o
   6  -4   4      119.17      123.92      7.52 o
   7  -4   4      237.87      241.55     15.18 o
   8  -4   4       36.93       39.52      5.62 o
   9  -4   4        1.40        8.87      5.18 o
  -8  -3   4      120.71      140.48     12.95 o
  -7  -3   4       80.21       84.07      7.19 o
  -6  -3   4        0.05        8.61      3.74 o
  -5  -3   4      403.00      430.25     14.86 o
  -4  -3   4       81.54       73.70      2.38 o
  -3  -3   4       13.35        7.95      1.97 o
  -2  -3   4       11.51        9.78      1.80 o
  -1  -3   4      475.91      463.07     11.42 o
   0  -3   4      152.36      137.39      4.48 o
   1  -3   4     1186.69     1154.03     28.26 o
   2  -3   4      112.68      128.98      4.05 o
   3  -3   4      217.03      239.18      7.18 o
   4  -3   4      102.16      127.19      3.34 o
   5  -3   4      721.22      735.74     17.93 o
   6  -3   4        2.01        4.26      4.00 o
   7  -3   4      203.88      216.84     15.03 o
   8  -3   4      126.94      146.41      8.87 o
   9  -3   4        1.31        8.03      4.35 o
  -8  -2   4       97.11      108.37      7.96 o
  -7  -2   4       63.43       62.78      4.08 o
  -6  -2   4      850.59      868.42     24.99 o
  -5  -2   4      454.04      417.31     13.04 o
  -4  -2   4       64.58       57.41      2.54 o
  -3  -2   4     2533.82     2606.72     52.00 o
  -2  -2   4      551.85      535.36     12.63 o
  -1  -2   4        0.37       -0.13      1.51 o
   0  -2   4       61.97       82.42      4.76 o
   1  -2   4       30.51       46.01      2.72 o
   2  -2   4      164.30      177.01      5.80 o
   3  -2   4      947.09     1038.69     23.40 o
   4  -2   4      642.23      676.56     16.08 o
   5  -2   4      560.84      542.52     12.96 o
   6  -2   4      292.63      292.74      6.50 o
   7  -2   4      505.91      529.67     20.79 o
   8  -2   4        2.71        2.63      5.54 o
   9  -2   4      271.41      282.67     14.05 o
  -8  -1   4      132.24      110.17      9.56 o
  -7  -1   4       58.54       38.75      3.88 o
  -6  -1   4       64.99       62.18      4.47 o
  -5  -1   4      207.73      203.39      6.70 o
  -4  -1   4       68.30       69.23      2.95 o
  -3  -1   4       92.85       81.29      3.07 o
  -2  -1   4      375.85      350.80      8.21 o
  -1  -1   4       54.56       58.43      2.46 o
   0  -1   4      462.43      396.48     10.14 o
   1  -1   4     5121.64     4933.54    134.43 o
   2  -1   4        3.46       -1.19      1.95 o
   3  -1   4     2731.02     2748.62     59.14 o
   4  -1   4      480.48      461.73      9.70 o
   5  -1   4       12.38       13.04      1.29 o
   6  -1   4      333.05      343.92      8.14 o
   7  -1   4      124.45      120.50      3.96 o
   8  -1   4       37.87       33.27      2.77 o
   9  -1   4        2.65        7.63      6.64 o
  10  -1   4      367.66      334.56     17.03 o
  -8   0   4       80.35       60.57      5.80 o
  -7   0   4       80.92       79.21      4.22 o
  -6   0   4      106.76      108.59      4.70 o
  -5   0   4      167.23      176.25      4.84 o
  -4   0   4       89.84       78.32      2.70 o
  -3   0   4      934.53      969.69     19.05 o
  -2   0   4        1.03        5.81      2.02 o
  -1   0   4      146.58      124.60      5.50 o
   0   0   4      414.84      396.49     10.58 o
   1   0   4     1309.37     1339.58     34.95 o
   2   0   4     1441.41     1464.26     33.53 o
   3   0   4      637.02      684.56     14.22 o
   4   0   4      321.50      297.31      6.22 o
   5   0   4       21.43       18.94      1.34 o
   6   0   4       38.67       41.94      1.79 o
   7   0   4     2027.66     2096.71     53.29 o
   8   0   4       91.51       92.31      3.29 o
   9   0   4       12.68       11.52      3.00 o
  10   0   4       32.06       37.72      5.91 o
  -8   1   4       63.85       81.56     15.31 o
  -7   1   4       45.65       38.56      2.09 o
  -6   1   4        3.95        2.10      2.25 o
  -5   1   4        0.05        0.56      1.78 o
  -4   1   4      169.49      165.10      3.68 o
  -3   1   4      311.84      324.87      7.34 o
  -2   1   4        2.85       10.61      2.08 o
  -1   1   4      288.01      318.62      7.57 o
   0   1   4      151.32      102.67      2.96 o
   1   1   4     3343.32     3333.61     70.56 o
   2   1   4      348.43      342.78      8.26 o
   3   1   4       28.16       21.47      1.85 o
   4   1   4      461.58      508.29      9.73 o
   5   1   4       99.22       94.07      2.81 o
   6   1   4       12.65       17.22      1.51 o
   7   1   4      145.11      153.11      3.96 o
   8   1   4        0.09       -0.76      1.56 o
   9   1   4      119.75      112.28     18.72 o
  10   1   4        4.54       10.03      3.58 o
  -8   2   4       49.04       41.48      4.85 o
  -7   2   4      109.22       86.58      4.35 o
  -6   2   4      187.84      192.06      5.88 o
  -5   2   4       11.28        9.89      1.56 o
  -4   2   4      208.21      228.54      5.27 o
  -3   2   4     2018.58     2010.12     44.21 o
  -2   2   4      332.91      301.83      7.16 o
  -1   2   4      102.83       83.23      2.97 o
   0   2   4      711.30      713.63     15.16 o
   1   2   4      432.00      399.23      8.87 o
   2   2   4      197.51      185.44      4.56 o
   3   2   4      826.58      922.29     16.73 o
   4   2   4       75.64       69.80      2.75 o
   5   2   4      120.19      116.14      3.12 o
   6   2   4      209.83      228.26      4.72 o
   7   2   4      144.09      156.46      4.36 o
   8   2   4       38.44       30.90      2.57 o
   9   2   4        2.64        7.40      5.15 o
  10   2   4       14.99       14.24      4.91 o
  -8   3   4        1.48        0.07      2.14 o
  -7   3   4      138.16      148.71      6.19 o
  -6   3   4       19.20       13.91      2.03 o
  -5   3   4      118.39      111.61      5.04 o
  -4   3   4     1091.25     1108.47     24.05 o
  -3   3   4      778.69      800.95     17.01 o
  -2   3   4        0.67        0.01      1.57 o
  -1   3   4      241.32      318.19      7.31 o
   0   3   4     1539.22     1638.75     34.86 o
   1   3   4      547.42      613.61     12.99 o
   2   3   4      289.09      301.25      6.97 o
   3   3   4      377.61      440.29      9.21 o
   4   3   4      118.90      151.79      4.56 o
   5   3   4        0.31        3.12      1.58 o
   6   3   4      122.52      122.77      3.73 o
   7   3   4      336.61      344.05      8.95 o
   8   3   4        0.10        3.36      1.91 o
   9   3   4       71.24       63.25      7.27 o
  -8   4   4      142.07      118.28     10.64 o
  -7   4   4        9.24       17.68      4.64 o
  -6   4   4       45.40       47.68      3.20 o
  -5   4   4      240.39      244.06      5.91 o
  -4   4   4        1.51        4.99      2.07 o
  -3   4   4      526.19      541.26     11.38 o
  -2   4   4       10.93        6.80      1.92 o
  -1   4   4      139.79      128.62      3.67 o
   0   4   4      486.92      511.41     11.46 o
   1   4   4       23.90       24.44      2.86 o
   2   4   4      189.91      202.41      5.18 o
   3   4   4      225.30      228.62      5.57 o
   4   4   4        2.34        2.18      1.54 o
   5   4   4       59.33       60.80      2.82 o
   6   4   4      226.49      211.30      8.88 o
   7   4   4      101.65      109.53      4.62 o
   8   4   4       51.63       46.33      5.26 o
   9   4   4       64.85       86.31      9.05 o
  -7   5   4       29.20       24.28      5.82 o
  -6   5   4       90.15       85.98      4.51 o
  -5   5   4       37.54       41.39      2.33 o
  -4   5   4     1455.38     1414.16     32.09 o
  -3   5   4      119.51      106.53      3.83 o
  -2   5   4     1193.09     1203.33     25.79 o
  -1   5   4      159.56      148.61      4.15 o
   0   5   4        0.12        1.69      2.17 o
   1   5   4      232.59      220.33      5.70 o
   2   5   4      112.88      129.85      5.73 o
   3   5   4      261.10      296.01      6.51 o
   4   5   4        0.47       -0.89      1.61 o
   5   5   4       15.00       11.11      1.97 o
   6   5   4        1.00        3.61      2.49 o
   7   5   4       36.72       35.36      3.63 o
   8   5   4       29.15       42.20      4.45 o
   9   5   4      321.21      361.00     27.59 o
  -7   6   4       51.01       44.18      8.39 o
  -6   6   4        2.39       -0.83      3.01 o
  -5   6   4       44.35       35.78      2.78 o
  -4   6   4      191.36      190.05      5.97 o
  -3   6   4        0.94        4.33      2.57 o
  -2   6   4      153.57      151.24      5.89 o
  -1   6   4      146.12      125.86      5.90 o
   0   6   4      420.03      422.47      9.22 o
   1   6   4       70.02       57.31      3.12 o
   2   6   4      517.51      485.84     11.36 o
   3   6   4      317.28      305.37      8.54 o
   4   6   4      467.44      455.02     11.36 o
   5   6   4       21.33       23.56      2.63 o
   6   6   4      448.99      467.11     13.10 o
   7   6   4       53.19       49.46      6.23 o
   8   6   4       63.63       68.49     11.62 o
  -6   7   4       70.18       61.76      4.81 o
  -5   7   4       55.54       59.32      4.98 o
  -4   7   4       39.27       35.70      3.27 o
  -3   7   4      302.44      327.31      8.91 o
  -2   7   4        8.37        9.59      2.57 o
  -1   7   4      285.53      285.31     10.43 o
   0   7   4       89.12       93.38      7.06 o
   1   7   4      242.27      245.14      7.84 o
   2   7   4      506.01      506.88     14.33 o
   3   7   4      364.89      352.75      9.00 o
   4   7   4      291.84      296.42      9.00 o
   5   7   4      126.33      132.14      5.69 o
   6   7   4      469.38      439.08     15.64 o
   7   7   4       89.70       81.44      8.77 o
  -5   8   4       54.79       60.19      8.67 o
  -4   8   4       14.25       28.10      4.97 o
  -3   8   4      185.93      182.33      5.69 o
  -2   8   4      702.33      688.10     31.18 o
  -1   8   4        5.69        0.77      2.30 o
   0   8   4       13.75       12.39      2.79 o
   1   8   4        4.48        4.03      1.39 o
   2   8   4      439.46      437.31     19.24 o
   3   8   4        3.42        4.23      3.91 o
   4   8   4       26.12       20.77      4.30 o
   5   8   4        5.62        1.70      3.56 o
   6   8   4       55.82       46.98      4.77 o
   7   8   4        5.37        3.65      3.34 o
  -4   9   4        0.22        2.14      4.55 o
  -3   9   4       47.58       46.58      5.38 o
  -2   9   4       73.11       67.54      4.93 o
  -1   9   4        9.53        8.80      3.03 o
   0   9   4      191.15      176.79      7.89 o
   1   9   4       24.05       29.02      4.51 o
   2   9   4      429.41      438.26     15.75 o
   3   9   4      243.87      218.71     15.52 o
   4   9   4       44.08       27.82      5.16 o
   5   9   4        0.20       -2.54      3.66 o
  -2  10   4       17.35        6.77      5.25 o
  -1  10   4      190.15      180.74      8.69 o
   0  10   4       85.92       83.63      5.97 o
   1  10   4        1.83       -4.87      4.87 o
   2  10   4        1.84        7.15      4.62 o
   3  10   4        1.34        5.78      4.33 o
  -3  -8   5       16.28       16.19      4.27 o
  -2  -8   5        2.71        2.10      5.84 o
  -1  -8   5       20.47       17.20      5.14 o
   0  -8   5        3.93        1.02      3.87 o
   1  -8   5       15.78       18.74      3.54 o
   2  -8   5       29.45       26.47      3.46 o
   3  -8   5       38.40       27.61      4.10 o
   4  -8   5       32.60       30.75      3.61 o
  -4  -7   5        0.81        0.97      3.29 o
  -3  -7   5       29.59       32.60      5.12 o
  -2  -7   5       16.69        2.12      4.91 o
  -1  -7   5       17.59       16.91      4.67 o
   0  -7   5        0.53        1.29      3.37 o
   1  -7   5        0.97       -0.40      1.60 o
   2  -7   5       92.78       84.72      4.21 o
   3  -7   5      146.61      152.13      5.03 o
   4  -7   5        1.07        1.99      3.73 o
   5  -7   5      272.75      278.60     19.05 o
   6  -7   5       42.93       42.31      4.68 o
  -5  -6   5      117.66      127.80      9.24 o
  -4  -6   5       63.52       71.16      4.76 o
  -3  -6   5        3.84        9.06      3.01 o
  -2  -6   5       51.86       42.38      4.66 o
  -1  -6   5        2.85       10.62      2.70 o
   0  -6   5        0.27        5.24      1.96 o
   1  -6   5      105.06       93.31      7.10 o
   2  -6   5       41.24       41.74      3.40 o
   3  -6   5      217.93      222.02      7.13 o
   4  -6   5       79.52       80.88      3.65 o
   5  -6   5       37.75       38.79      3.35 o
   6  -6   5        4.12        4.75      2.90 o
   7  -6   5      181.22      190.96      8.27 o
  -6  -5   5       44.73       56.54      7.73 o
  -5  -5   5       56.26       58.97      6.04 o
  -4  -5   5      177.13      185.63      8.14 o
  -3  -5   5       60.34       62.06      3.50 o
  -2  -5   5        7.06        4.34      3.24 o
  -1  -5   5      457.53      443.37     13.35 o
   0  -5   5       67.03       62.51      4.76 o
   1  -5   5     1628.73     1611.62     37.38 o
   2  -5   5      422.13      469.59     12.91 o
   3  -5   5       75.40       72.64      3.65 o
   4  -5   5      425.64      424.99      9.78 o
   5  -5   5      825.34      804.20     18.56 o
   6  -5   5       58.67       51.70      3.46 o
   7  -5   5      109.22      111.00      6.62 o
   8  -5   5      526.11      566.74     35.09 o
  -7  -4   5       13.56       18.02      4.99 o
  -6  -4   5      102.05      102.75     10.44 o
  -5  -4   5      302.02      332.73     20.47 o
  -4  -4   5      289.74      277.92      7.94 o
  -3  -4   5      875.67      882.43     26.61 o
  -2  -4   5        4.25        2.47      4.66 o
  -1  -4   5        4.25        3.58      3.12 o
   0  -4   5      142.19      142.19      6.24 o
   1  -4   5      618.71      603.21     14.84 o
   2  -4   5      235.76      251.57      7.05 o
   3  -4   5      754.57      751.49     18.99 o
   4  -4   5      112.42      108.91      3.17 o
   5  -4   5      148.50      146.98      4.58 o
   6  -4   5      156.05      155.32      4.09 o
   7  -4   5       47.57       48.58      5.39 o
   8  -4   5       33.10       38.88      5.43 o
  -7  -3   5        3.79        3.95      4.10 o
  -6  -3   5        8.54       16.48      4.00 o
  -5  -3   5      337.73      315.11     11.66 o
  -4  -3   5      683.36      684.52     17.90 o
  -3  -3   5      219.99      225.30      9.03 o
  -2  -3   5      406.07      399.44     10.20 o
  -1  -3   5      254.41      279.22      8.60 o
   0  -3   5       20.63       30.75      2.27 o
   1  -3   5     3666.32     3784.29     98.92 o
   2  -3   5       20.05       21.31      1.25 o
   3  -3   5      195.75      203.21      4.76 o
   4  -3   5      104.18       93.80      2.74 o
   5  -3   5        1.52        4.16      1.29 o
   6  -3   5      135.24      142.95      4.78 o
   7  -3   5      119.08      119.57      7.85 o
   8  -3   5       48.05       59.91      6.11 o
   9  -3   5      107.49       74.55      9.02 o
  -8  -2   5      151.71      170.67      9.91 o
  -7  -2   5      350.98      376.64     17.11 o
  -6  -2   5       77.26       70.09      4.83 o
  -5  -2   5      286.15      315.81      9.45 o
  -4  -2   5      311.36      301.62     15.26 o
  -3  -2   5      978.63      994.72     21.37 o
  -2  -2   5       68.31       56.22      2.57 o
  -1  -2   5        2.16        2.60      2.16 o
   0  -2   5       45.75       51.44      3.79 o
   1  -2   5       56.67       76.81      3.83 o
   2  -2   5       68.84      105.51      4.80 o
   3  -2   5      306.40      331.79      7.45 o
   4  -2   5      893.38      888.14     19.17 o
   5  -2   5      291.76      290.19      7.19 o
   6  -2   5        2.13        1.93      1.34 o
   7  -2   5     1785.16     1834.16     54.88 o
   8  -2   5        0.64        5.30      4.76 o
   9  -2   5      124.86      126.36      8.55 o
  -8  -1   5       46.56       38.47      5.63 o
  -7  -1   5       78.39       80.86      5.25 o
  -6  -1   5      561.76      546.12     15.85 o
  -5  -1   5       85.25       84.63      6.21 o
  -4  -1   5      205.31      202.97      5.70 o
  -3  -1   5      630.26      614.79     13.26 o
  -2  -1   5      368.86      377.85      8.45 o
  -1  -1   5      494.48      465.25     10.83 o
   0  -1   5      294.71      274.69      6.95 o
   1  -1   5      285.09      329.76      9.49 o
   2  -1   5     1610.66     1691.62     45.91 o
   3  -1   5      429.55      405.36      8.87 o
   4  -1   5      244.93      280.66      6.87 o
   5  -1   5      587.82      598.51     12.66 o
   6  -1   5      393.96      374.93      9.49 o
   7  -1   5        0.34       -1.22      1.42 o
   8  -1   5      674.61      676.00     18.69 o
   9  -1   5      731.42      714.95     49.68 o
  -8   0   5       82.23       92.67      8.07 o
  -7   0   5       47.61       46.26      4.80 o
  -6   0   5       28.71       10.87      3.75 o
  -5   0   5      552.66      529.00     13.52 o
  -4   0   5      181.04      170.62      4.56 o
  -3   0   5       34.06       39.01      1.87 o
  -2   0   5        5.42        2.20      1.92 o
  -1   0   5       21.44       24.72      2.89 o
   0   0   5      121.18      127.26      5.11 o
   1   0   5       14.81        8.56      1.97 o
   2   0   5     1939.64     2143.43     50.21 o
   3   0   5     1683.49     1784.26     40.35 o
   4   0   5       40.20       54.44      1.93 o
   5   0   5      268.25      262.33      5.52 o
   6   0   5      256.53      251.44      5.64 o
   7   0   5      740.01      744.61     16.33 o
   8   0   5       10.34       12.93      1.79 o
   9   0   5       40.46       35.30      3.70 o
  10   0   5      127.69      141.78     12.56 o
  -8   1   5        1.61        5.56      6.09 o
  -7   1   5       28.13       27.75      2.36 o
  -6   1   5      388.66      366.71      9.63 o
  -5   1   5       82.36       77.60      3.54 o
  -4   1   5      427.03      435.02      8.87 o
  -3   1   5      388.06      374.83      8.70 o
  -2   1   5      394.95      401.08      9.26 o
  -1   1   5       25.62       41.23      2.23 o
   0   1   5      361.65      359.74      8.41 o
   1   1   5     2043.71     2000.77     42.86 o
   2   1   5      781.05      766.61     18.25 o
   3   1   5      141.26      150.01      4.06 o
   4   1   5      142.53      123.61      3.41 o
   5   1   5      630.69      611.89     12.71 o
   6   1   5        3.22        4.88      2.39 o
   7   1   5      495.95      500.05     10.95 o
   8   1   5       15.47       14.11      1.78 o
   9   1   5       11.02        9.01      2.98 o
  10   1   5        9.40        5.01      2.86 o
  -8   2   5       68.06       74.29      6.65 o
  -7   2   5       73.85       58.75      5.63 o
  -6   2   5       85.14       66.38      3.26 o
  -5   2   5      972.28      989.00     23.88 o
  -4   2   5       71.19       65.50      3.64 o
  -3   2   5       27.78       14.33      2.07 o
  -2   2   5       58.55       53.24      2.37 o
  -1   2   5      223.26      202.25      5.08 o
   0   2   5     1421.37     1391.08     30.06 o
   1   2   5      128.24      128.16      3.68 o
   2   2   5      730.67      744.19     15.75 o
   3   2   5      536.91      578.63     13.29 o
   4   2   5      325.37      379.95      7.87 o
   5   2   5        1.41        1.83      1.65 o
   6   2   5      393.38      383.12      7.83 o
   7   2   5       27.24       28.18      2.30 o
   8   2   5       47.97       51.30      2.82 o
   9   2   5        0.03       -0.60      5.79 o
  10   2   5        6.90        9.40      5.73 o
  -8   3   5      395.54      431.61     19.69 o
  -7   3   5      248.20      234.82     14.78 o
  -6   3   5      296.72      280.54      9.23 o
  -5   3   5     1459.73     1484.86     38.28 o
  -4   3   5      741.06      723.01     15.80 o
  -3   3   5      188.10      199.35     11.25 o
  -2   3   5      342.34      370.60      8.44 o
  -1   3   5      592.70      581.79     13.10 o
   0   3   5      687.72      734.80     15.52 o
   1   3   5      275.38      294.88      6.89 o
   2   3   5      630.97      689.95     15.15 o
   3   3   5        2.29        1.68      1.96 o
   4   3   5       13.92       21.29      1.86 o
   5   3   5        4.91        3.03      1.79 o
   6   3   5      293.28      290.78      7.54 o
   7   3   5       60.93       54.14      3.87 o
   8   3   5      168.06      155.24      4.91 o
   9   3   5      618.32      604.16     34.71 o
  -7   4   5       49.16       68.75      4.30 o
  -6   4   5      219.52      207.97      7.74 o
  -5   4   5      314.66      332.71      8.28 o
  -4   4   5     1244.15     1196.14     25.35 o
  -3   4   5       19.36       15.96      1.92 o
  -2   4   5       74.38       83.23      4.17 o
  -1   4   5     1020.11     1007.65     22.50 o
   0   4   5     1382.33     1476.71     30.92 o
   1   4   5       75.08       69.91      3.47 o
   2   4   5      304.96      263.45      6.35 o
   3   4   5        0.49       -1.11      1.75 o
   4   4   5       52.88       45.21      2.31 o
   5   4   5      249.48      246.51      9.94 o
   6   4   5       21.44       18.76      2.50 o
   7   4   5      132.10      131.19      5.13 o
   8   4   5      150.26      148.29      8.76 o
   9   4   5        8.31        5.97      5.66 o
  -7   5   5      132.87      157.11      7.50 o
  -6   5   5      423.94      412.40     18.85 o
  -5   5   5       78.51       85.68      4.04 o
  -4   5   5       51.33       51.33      2.85 o
  -3   5   5     1254.82     1270.60     29.72 o
  -2   5   5      385.27      420.92      9.30 o
  -1   5   5       21.79       18.25      2.33 o
   0   5   5      474.12      441.63      9.96 o
   1   5   5      154.46      154.22      4.39 o
   2   5   5      192.33      189.62      5.13 o
   3   5   5        2.26        0.52      2.19 o
   4   5   5        5.82        7.76      2.28 o
   5   5   5       97.32       99.25      6.09 o
   6   5   5      503.87      494.73     18.52 o
   7   5   5      594.59      591.66     17.94 o
   8   5   5      315.44      322.17     14.71 o
   9   5   5      194.58      184.57      8.58 o
  -6   6   5       14.39       19.54      5.18 o
  -5   6   5       76.70       81.43      5.95 o
  -4   6   5      328.02      328.00      9.95 o
  -3   6   5       56.75       36.98      3.35 o
  -2   6   5      222.68      213.03      6.86 o
  -1   6   5       68.19       73.64      5.02 o
   0   6   5        0.11        0.41      2.67 o
   1   6   5       72.17       53.49      3.69 o
   2   6   5        1.65        0.73      2.60 o
   3   6   5      389.59      420.44     11.22 o
   4   6   5       69.89       73.15      3.51 o
   5   6   5       81.74       84.66      3.78 o
   6   6   5      477.12      483.79     12.28 o
   7   6   5      251.03      266.66     10.29 o
   8   6   5       44.32       41.42      5.91 o
  -6   7   5        2.03        6.33      2.67 o
  -5   7   5      511.31      498.66     21.32 o
  -4   7   5       15.83       22.19      3.70 o
  -3   7   5      114.42      111.50      4.72 o
  -2   7   5      437.90      442.01     12.90 o
  -1   7   5      598.47      615.70     17.82 o
   0   7   5       71.33       67.97      4.28 o
   1   7   5     1292.05     1278.39     35.32 o
   2   7   5     1887.21     1997.64     63.70 o
   3   7   5      270.53      284.15      8.71 o
   4   7   5      526.05      510.84     14.30 o
   5   7   5      227.82      231.84     11.06 o
   6   7   5       43.73       34.90      4.18 o
   7   7   5      359.74      361.19     14.27 o
  -5   8   5        3.89        6.44      3.11 o
  -4   8   5      194.75      200.85     23.17 o
  -3   8   5      274.65      249.94      9.83 o
  -2   8   5       71.96       60.22      3.25 o
  -1   8   5      179.68      173.64      6.46 o
   0   8   5      449.51      435.83     12.89 o
   1   8   5        4.11       -4.16      5.22 o
   2   8   5        6.67        6.81      2.42 o
   3   8   5       34.58       35.12      4.72 o
   4   8   5        0.56        2.04      3.73 o
   5   8   5      159.90      166.22      8.66 o
   6   8   5       44.04       52.98      5.65 o
   7   8   5      162.99      143.08      7.44 o
  -3   9   5       74.27       73.25     11.46 o
  -2   9   5       93.09      102.34      5.86 o
  -1   9   5        0.21       -0.69      2.81 o
   0   9   5      130.89      135.00      7.05 o
   1   9   5      159.74      170.50      7.88 o
   2   9   5      143.94      162.28      8.10 o
   3   9   5      261.03      256.97     10.75 o
   4   9   5       52.15       49.74      5.23 o
   5   9   5        0.09       -0.54      4.55 o
  -1  10   5      201.79      202.86     11.11 o
   0  10   5       30.18       23.31      5.14 o
   1  10   5        5.61       -2.34      4.32 o
   2  10   5       14.26       11.55      4.39 o
   3  10   5        0.11       -1.60      5.13 o
  -1  -8   6      113.92      115.11      7.23 o
   0  -8   6       21.13       15.20      5.53 o
   1  -8   6      128.06      134.05      7.43 o
   2  -8   6        3.91        2.14      2.53 o
   3  -8   6       95.44       91.00      7.90 o
  -3  -7   6       12.48       19.29      3.67 o
  -2  -7   6        6.55       25.92      6.28 o
  -1  -7   6       81.87       79.51      7.34 o
   0  -7   6       74.69       74.46      4.61 o
   1  -7   6      139.10      122.10      7.70 o
   2  -7   6       15.45       22.57      2.77 o
   3  -7   6      172.43      167.15      9.54 o
   4  -7   6        1.33        7.02      3.43 o
   5  -7   6      169.99      151.20      7.48 o
  -5  -6   6      230.52      246.26     13.23 o
  -4  -6   6       34.90       27.56      6.30 o
  -3  -6   6      179.45      179.57      7.83 o
  -2  -6   6       59.77       73.37      4.17 o
  -1  -6   6      180.84      173.97      7.06 o
   0  -6   6        2.45        0.33      2.87 o
   1  -6   6      460.04      423.05     11.87 o
   2  -6   6       18.10       15.33      2.29 o
   3  -6   6      115.41      123.39      5.48 o
   4  -6   6      441.17      434.79     12.45 o
   5  -6   6       45.15       46.23      3.43 o
   6  -6   6        8.54        1.15      2.78 o
   7  -6   6       52.05       60.03      9.17 o
  -6  -5   6       13.54       21.23      9.91 o
  -5  -5   6        0.03        1.31      5.33 o
  -4  -5   6      108.31      107.28      4.74 o
  -3  -5   6        8.81        4.67      2.42 o
  -2  -5   6        9.98       10.95      3.56 o
  -1  -5   6      337.25      321.86     11.90 o
   0  -5   6      273.23      285.38      8.71 o
   1  -5   6      471.97      446.59     14.75 o
   2  -5   6     1312.61     1275.65     30.94 o
   3  -5   6       32.92       31.58      2.03 o
   4  -5   6      123.81      120.86      4.08 o
   5  -5   6       77.11       74.54      3.17 o
   6  -5   6      398.24      399.74     13.65 o
   7  -5   6      246.18      274.50     13.69 o
  -6  -4   6      101.54       86.87     11.32 o
  -5  -4   6        0.36       -0.22      3.69 o
  -4  -4   6       23.66       21.95      2.04 o
  -3  -4   6     1276.38     1323.07     43.70 o
  -2  -4   6       54.34       45.07      5.72 o
  -1  -4   6      488.15      478.18     32.28 o
   0  -4   6       99.25       88.70      9.01 o
   1  -4   6      133.75      123.13      7.09 o
   2  -4   6      616.67      603.71     16.48 o
   3  -4   6       22.28       16.67      3.05 o
   4  -4   6       71.49       73.50      2.95 o
   5  -4   6      526.19      539.73     12.30 o
   6  -4   6       91.22       85.80      3.70 o
   7  -4   6       20.13       17.60      1.85 o
   8  -4   6       17.18       32.85     11.54 o
  -7  -3   6       26.61       32.91      6.72 o
  -6  -3   6      241.62      219.71      9.64 o
  -5  -3   6       18.61       16.02      3.95 o
  -4  -3   6        1.08       -1.07      1.94 o
  -3  -3   6      121.23      120.09      4.82 o
  -2  -3   6        5.50        8.08      2.49 o
  -1  -3   6      154.27      149.69      5.57 o
   0  -3   6       51.46       45.74      3.19 o
   1  -3   6      714.51      739.41     19.46 o
   2  -3   6      717.69      680.59     17.06 o
   3  -3   6      449.54      443.88     10.90 o
   4  -3   6        8.29        8.18      1.33 o
   5  -3   6      247.94      261.60      6.50 o
   6  -3   6      106.44      103.66      3.60 o
   7  -3   6       10.19        9.96      1.25 o
   8  -3   6       23.40       28.35      8.79 o
   9  -3   6      201.95      188.70     10.51 o
  -7  -2   6       16.77       15.66      4.46 o
  -6  -2   6       60.04       47.32      4.67 o
  -5  -2   6       94.69       88.59      5.51 o
  -4  -2   6        7.66        4.98      2.71 o
  -3  -2   6      124.98      136.51      6.33 o
  -2  -2   6       39.25       36.43      3.40 o
  -1  -2   6       20.86       21.15      1.97 o
   0  -2   6       28.53       22.56      1.73 o
   1  -2   6       37.80       41.87      4.02 o
   2  -2   6      265.78      258.07      7.61 o
   3  -2   6      810.23      818.06     20.09 o
   4  -2   6      400.74      404.77      9.57 o
   5  -2   6        4.66        6.51      1.52 o
   6  -2   6      410.95      426.15     11.05 o
   7  -2   6      482.72      474.72     11.85 o
   8  -2   6        0.00        0.76      5.86 o
   9  -2   6        2.20        3.12      5.64 o
  -7  -1   6      239.11      252.50     11.08 o
  -6  -1   6       23.46       16.48      3.35 o
  -5  -1   6      119.07      127.78      5.76 o
  -4  -1   6      196.52      192.49      6.13 o
  -3  -1   6       93.94       84.68      3.69 o
  -2  -1   6      392.76      398.30      8.72 o
  -1  -1   6        5.12        3.38      1.67 o
   0  -1   6       30.91       36.23      2.09 o
   1  -1   6        0.62       -2.37      2.37 o
   2  -1   6        1.40        0.45      2.85 o
   3  -1   6       32.23       23.76      2.94 o
   4  -1   6        0.29        1.00      1.38 o
   5  -1   6      107.15       94.69      2.87 o
   6  -1   6      134.78      142.26      5.38 o
   7  -1   6      438.63      451.63     12.24 o
   8  -1   6      348.48      344.05     10.37 o
   9  -1   6       19.87       13.65      4.37 o
  -7   0   6      124.48      138.14      7.25 o
  -6   0   6        5.96       17.70      3.58 o
  -5   0   6      114.40      111.62      7.15 o
  -4   0   6       39.79       42.45      3.93 o
  -3   0   6      252.94      243.91      6.29 o
  -2   0   6      676.35      663.05     15.88 o
  -1   0   6       24.19       25.26      2.53 o
   0   0   6        6.97        6.74      2.28 o
   1   0   6      454.01      446.37     10.40 o
   2   0   6      217.13      206.92      5.56 o
   3   0   6      709.25      685.56     15.70 o
   4   0   6      772.16      872.69     18.16 o
   5   0   6      172.50      164.99      4.25 o
   6   0   6      958.55      982.39     20.01 o
   7   0   6      184.28      177.61      4.40 o
   8   0   6      223.42      227.71      7.19 o
   9   0   6      247.76      241.35     12.07 o
  -7   1   6      102.53      111.32     10.11 o
  -6   1   6        0.01       -0.06      1.37 o
  -5   1   6      131.31      129.15      3.84 o
  -4   1   6      281.13      270.72      7.22 o
  -3   1   6        7.30       13.42      1.93 o
  -2   1   6       15.08       15.37      2.21 o
  -1   1   6        3.30        1.80      1.74 o
   0   1   6       89.84      108.77      3.64 o
   1   1   6       47.94       51.02      2.59 o
   2   1   6      477.38      495.55     12.13 o
   3   1   6      144.96      144.76      4.12 o
   4   1   6       64.86       60.87      2.34 o
   5   1   6        5.39        3.83      1.50 o
   6   1   6        6.23        3.06      1.54 o
   7   1   6      216.08      201.02      5.63 o
   8   1   6        1.75        3.86      2.69 o
   9   1   6        3.45        3.50      3.27 o
  10   1   6       19.07       19.09      3.08 o
  -7   2   6        2.33        7.37      4.47 o
  -6   2   6       93.82       86.84      3.55 o
  -5   2   6       48.31       47.00      3.14 o
  -4   2   6      529.22      531.47     13.49 o
  -3   2   6      299.70      274.93      6.66 o
  -2   2   6        5.81        7.61      1.98 o
  -1   2   6      149.03      126.64      4.38 o
   0   2   6      558.59      600.81     13.55 o
   1   2   6       35.86       39.92      2.45 o
   2   2   6      417.54      495.17     11.19 o
   3   2   6      874.18      829.23     19.18 o
   4   2   6       86.06       96.40      2.95 o
   5   2   6        1.81        2.24      2.20 o
   6   2   6      134.72      131.61      4.03 o
   7   2   6       32.18       34.55      3.03 o
   8   2   6       25.69       23.81      2.26 o
   9   2   6       30.52       24.15      9.80 o
  -7   3   6      277.64      280.46     11.16 o
  -6   3   6       24.53       31.57      3.20 o
  -5   3   6       36.40       37.78      2.66 o
  -4   3   6      802.26      786.84     18.02 o
  -3   3   6     1049.48     1024.46     22.53 o
  -2   3   6      176.58      167.20      5.94 o
  -1   3   6        0.57        2.76      2.70 o
   0   3   6      326.22      317.19      7.60 o
   1   3   6       14.24       11.72      2.54 o
   2   3   6      268.64      256.18      6.26 o
   3   3   6       43.61       36.96      2.50 o
   4   3   6      249.81      286.25      6.88 o
   5   3   6      187.29      188.64      7.05 o
   6   3   6       58.64       54.92      3.22 o
   7   3   6       94.36       80.26      3.85 o
   8   3   6       80.23       84.25      6.72 o
   9   3   6      201.34      212.34     10.45 o
  -7   4   6       83.31       90.52      5.15 o
  -6   4   6      115.84      124.08      6.82 o
  -5   4   6       44.85       44.81      3.04 o
  -4   4   6      560.92      549.94     14.01 o
  -3   4   6      357.16      346.97     11.28 o
  -2   4   6      472.15      444.86     10.42 o
  -1   4   6      304.76      299.72      6.81 o
   0   4   6      523.90      617.90     13.47 o
   1   4   6      755.95      779.50     16.50 o
   2   4   6      734.76      776.83     17.33 o
   3   4   6      488.23      453.06     10.45 o
   4   4   6      609.52      647.60     13.34 o
   5   4   6        0.16       -1.82      2.05 o
   6   4   6      214.23      199.03      5.85 o
   7   4   6      243.67      256.01     10.35 o
   8   4   6        7.80       12.42      3.22 o
   9   4   6      159.43      171.72     10.64 o
  -7   5   6      369.93      441.98     18.14 o
  -6   5   6       38.29       28.67      5.40 o
  -5   5   6      285.10      301.79     10.70 o
  -4   5   6        9.53        7.97      3.37 o
  -3   5   6      332.74      353.13      9.87 o
  -2   5   6      137.98      130.95      6.26 o
  -1   5   6       68.65       61.22      4.06 o
   0   5   6      108.51      116.62      4.95 o
   1   5   6        3.69        2.97      2.98 o
   2   5   6      453.25      429.27     16.93 o
   3   5   6        2.88        2.22      1.96 o
   4   5   6      104.85      113.93      5.56 o
   5   5   6       54.67       50.78      3.44 o
   6   5   6        0.89       -0.98      2.17 o
   7   5   6      444.36      461.35     15.43 o
   8   5   6      385.67      388.55     14.27 o
   9   5   6        2.14       -4.87      6.20 o
  -6   6   6      257.03      256.61     12.18 o
  -5   6   6      123.06      114.61      6.60 o
  -4   6   6        2.48        2.47      2.19 o
  -3   6   6      999.77      956.29     27.68 o
  -2   6   6      114.18      112.69      5.26 o
  -1   6   6       54.38       66.29      8.64 o
   0   6   6        0.05       -1.16      3.11 o
   1   6   6        2.24       -2.39      3.14 o
   2   6   6       44.55       45.61      3.69 o
   3   6   6       73.80       71.96      3.75 o
   4   6   6        0.07       -1.31      2.11 o
   5   6   6      454.32      429.85     10.66 o
   6   6   6      236.23      221.15      7.90 o
   7   6   6        0.05        3.82      3.95 o
   8   6   6       57.49       66.24      5.19 o
  -5   7   6        6.42        7.63      4.52 o
  -4   7   6        0.04        0.06      4.51 o
  -3   7   6      207.57      188.88     11.25 o
  -2   7   6      221.74      222.65     16.35 o
  -1   7   6      159.51      155.65      6.34 o
   0   7   6      432.62      432.93     14.45 o
   1   7   6      217.34      245.48      8.15 o
   2   7   6        7.64        5.89      5.49 o
   3   7   6      981.03     1015.64     27.61 o
   4   7   6        9.48        9.40      2.91 o
   5   7   6        5.28        4.10      2.72 o
   6   7   6       18.76       24.17      4.58 o
   7   7   6       33.96       35.43      4.69 o
  -4   8   6      118.36      130.91      7.77 o
  -3   8   6       90.08       72.04      5.11 o
  -2   8   6        0.14       -0.06      2.61 o
  -1   8   6      239.54      244.95     15.17 o
   0   8   6      207.34      224.06     14.75 o
   1   8   6        1.81        3.55      4.12 o
   2   8   6      182.62      177.48      8.30 o
   3   8   6      136.79      130.14      5.17 o
   4   8   6       53.70       46.66      4.71 o
   5   8   6        4.94        4.26      2.66 o
   6   8   6        6.88        8.74      4.02 o
  -3   9   6       35.06       39.02      5.54 o
  -2   9   6       37.97       37.85      4.40 o
  -1   9   6      163.99      161.36      7.98 o
   0   9   6        1.22       -3.39      3.77 o
   1   9   6       68.79       65.65      7.52 o
   2   9   6       52.72       49.77      6.04 o
   3   9   6      303.08      305.08     12.24 o
   4   9   6        0.08       -0.71      3.96 o
   5   9   6        0.06        4.57      4.15 o
  -1  10   6       70.52       81.01      5.87 o
   0  10   6        2.44        3.03      4.05 o
   1  10   6       16.01       15.90      4.36 o
   2  10   6       44.82       48.89      5.38 o
   3  10   6       34.14       25.01      4.94 o
   1  -8   7      127.20      135.71      7.76 o
  -2  -7   7       46.99       63.07      7.32 o
  -1  -7   7        0.78        2.87      3.94 o
   0  -7   7       14.16       14.23      3.21 o
   1  -7   7      467.15      480.77     15.35 o
   2  -7   7       24.87       22.24      4.51 o
   3  -7   7        4.11        3.29      3.09 o
   4  -7   7       24.78       33.41      6.05 o
   5  -7   7      127.18      115.03      6.76 o
  -4  -6   7      296.96      343.63     30.78 o
  -3  -6   7      304.26      322.79     13.20 o
  -2  -6   7        6.55        6.91      3.77 o
  -1  -6   7       54.99       68.69     10.55 o
   0  -6   7       28.36       20.59      7.80 o
   1  -6   7        0.72       -1.83      3.72 o
   2  -6   7      243.31      242.74     11.61 o
   3  -6   7       46.15       48.86      3.91 o
   4  -6   7       35.47       25.57      3.62 o
   5  -6   7       38.10       10.55      8.36 o
   6  -6   7        3.68        8.90      3.60 o
  -5  -5   7       65.21       66.70      7.56 o
  -4  -5   7        3.13        4.10      5.73 o
  -3  -5   7       88.64       85.99     10.96 o
  -2  -5   7      197.02      182.72     16.70 o
  -1  -5   7        1.90       -0.05      6.89 o
   0  -5   7       79.45       78.26     12.18 o
   1  -5   7      178.19      170.55      8.72 o
   2  -5   7      878.45      841.89     24.71 o
   3  -5   7      199.90      221.23      7.35 o
   4  -5   7      106.46      102.38      3.83 o
   5  -5   7      202.65      197.58      6.45 o
   6  -5   7      203.08      217.26     11.04 o
   7  -5   7        7.12        2.54      2.28 o
  -6  -4   7        0.00       -0.30      4.98 o
  -5  -4   7      339.52      361.12     14.19 o
  -4  -4   7       16.52       11.00      1.80 o
  -3  -4   7      266.46      242.09     15.37 o
  -2  -4   7      366.77      390.84     17.76 o
  -1  -4   7      123.84      121.25     15.77 o
   0  -4   7     1202.88     1197.71     58.01 o
   1  -4   7      326.32      331.81     13.73 o
   2  -4   7       77.18       81.14      4.63 o
   3  -4   7      549.99      564.89     16.17 o
   4  -4   7      768.65      740.44     20.64 o
   5  -4   7      279.32      272.57      7.56 o
   6  -4   7      111.83      108.62      4.15 o
   7  -4   7      628.27      631.15     22.42 o
   8  -4   7       79.04       71.08      5.97 o
  -6  -3   7       13.98       20.05      4.31 o
  -5  -3   7       26.61       24.50      3.40 o
  -4  -3   7      143.28      139.90      7.00 o
  -3  -3   7        5.27        7.61      2.52 o
  -2  -3   7      480.12      488.16     14.07 o
  -1  -3   7      163.77      183.64     10.23 o
   0  -3   7        1.10       -1.02      3.28 o
   1  -3   7      411.27      397.50     15.02 o
   2  -3   7      404.21      396.46     12.50 o
   3  -3   7        1.07       -0.13      2.35 o
   4  -3   7       47.18       59.70      3.63 o
   5  -3   7       30.73       29.51      3.40 o
   6  -3   7       23.00       23.15      1.62 o
   7  -3   7      133.37      131.73      5.34 o
   8  -3   7       17.45       18.63      5.61 o
  -6  -2   7        0.08        5.04      3.78 o
  -5  -2   7       89.23       86.09      6.41 o
  -4  -2   7       60.59       60.26      4.81 o
  -3  -2   7       91.36       93.10      4.18 o
  -2  -2   7       24.42       27.83      2.42 o
  -1  -2   7       89.86       89.31      3.15 o
   0  -2   7      273.92      283.00      7.42 o
   1  -2   7      276.68      273.18      8.22 o
   2  -2   7     1690.54     1700.58     43.52 o
   3  -2   7      451.68      422.46     11.36 o
   4  -2   7      439.93      482.90     15.90 o
   5  -2   7       12.83        9.81      2.28 o
   6  -2   7      120.27      106.29      4.00 o
   7  -2   7      100.30       94.92      4.04 o
   8  -2   7      135.39      139.15      7.17 o
   9  -2   7       30.64       34.92      6.56 o
  -7  -1   7        2.53        0.12      3.67 o
  -6  -1   7      122.71      129.87      7.27 o
  -5  -1   7      154.88      161.01      6.35 o
  -4  -1   7       46.34       48.49      3.21 o
  -3  -1   7       16.23       11.14      2.11 o
  -2  -1   7      158.61      156.33      6.87 o
  -1  -1   7      188.64      188.18      4.94 o
   0  -1   7      206.03      239.36      5.98 o
   1  -1   7      597.50      594.06     14.62 o
   2  -1   7      190.20      212.68      6.55 o
   3  -1   7        7.56        2.63      2.14 o
   4  -1   7       21.13       23.09      2.26 o
   5  -1   7      130.73      146.55      8.16 o
   6  -1   7        1.54        1.12      1.72 o
   7  -1   7        0.02        1.03      1.72 o
   8  -1   7      684.27      677.43     22.91 o
   9  -1   7       59.27       45.53      4.20 o
  -7   0   7      309.32      292.41     18.63 o
  -6   0   7       27.70       18.13      4.34 o
  -5   0   7       97.06       98.47      4.15 o
  -4   0   7       68.83       71.10      3.42 o
  -3   0   7        7.26        4.47      2.52 o
  -2   0   7       42.65       36.30      3.41 o
  -1   0   7      695.51      735.48     17.31 o
   0   0   7      105.29      103.87      3.69 o
   1   0   7      417.90      416.36     10.45 o
   2   0   7      825.12      869.18     20.63 o
   3   0   7       79.56       86.88      2.75 o
   4   0   7     1851.72     1980.59     40.51 o
   5   0   7      249.29      228.19      7.36 o
   6   0   7      117.97      113.34      3.56 o
   7   0   7      664.74      686.34     17.37 o
   8   0   7      119.39      107.32      5.55 o
   9   0   7      279.57      273.35     17.06 o
  -7   1   7        0.02       -2.79      4.26 o
  -6   1   7      150.63      141.34      5.85 o
  -5   1   7      142.59      133.04      5.06 o
  -4   1   7      411.11      401.08      9.17 o
  -3   1   7      154.90      159.73      6.06 o
  -2   1   7       72.55       68.06      3.06 o
  -1   1   7        1.60       -0.39      2.02 o
   0   1   7        0.47       -2.17      2.17 o
   1   1   7      326.14      342.86      8.98 o
   2   1   7      518.51      529.00     12.37 o
   3   1   7      115.62      128.08      4.20 o
   4   1   7        0.34        1.46      1.60 o
   5   1   7       17.07       18.38      1.73 o
   6   1   7      470.53      462.51     10.99 o
   7   1   7       90.17       84.84      6.06 o
   8   1   7      196.41      196.12     11.21 o
   9   1   7      223.77      191.67      9.72 o
  -7   2   7      303.38      287.07     13.62 o
  -6   2   7       87.95       89.74      3.80 o
  -5   2   7      482.45      468.64     10.80 o
  -4   2   7      310.61      299.67      7.76 o
  -3   2   7      183.23      190.52      5.72 o
  -2   2   7      197.67      188.61      5.92 o
  -1   2   7      102.08       87.79      3.22 o
   0   2   7      390.12      439.05      9.49 o
   1   2   7     1382.07     1394.77     30.47 o
   2   2   7      128.63      121.08      5.34 o
   3   2   7      465.18      469.38     11.28 o
   4   2   7      246.18      250.41      5.73 o
   5   2   7       54.74       51.93      2.79 o
   6   2   7      119.04      113.76      4.81 o
   7   2   7       31.94       25.58      2.49 o
   8   2   7       29.58       30.30      3.30 o
   9   2   7        0.28        7.70      5.21 o
  -7   3   7        2.33        8.57      4.33 o
  -6   3   7       91.50       87.74      4.14 o
  -5   3   7       12.82       13.75      2.08 o
  -4   3   7      505.00      512.00     15.33 o
  -3   3   7      168.57      148.49      4.70 o
  -2   3   7      103.04       86.45      3.13 o
  -1   3   7        0.33        1.09      1.77 o
   0   3   7      426.23      433.80      9.61 o
   1   3   7      392.16      398.97      9.27 o
   2   3   7      212.71      193.78      5.13 o
   3   3   7      430.33      423.10      9.59 o
   4   3   7      248.50      257.64      5.56 o
   5   3   7      393.49      407.94      9.48 o
   6   3   7       21.68       16.30      3.11 o
   7   3   7      653.64      652.75     19.45 o
   8   3   7      153.13      150.49      9.42 o
   9   3   7       57.86       53.22      6.41 o
  -6   4   7      399.63      407.13     19.46 o
  -5   4   7       41.95       33.28      2.76 o
  -4   4   7      214.02      214.97      6.95 o
  -3   4   7     1247.83     1284.07     30.18 o
  -2   4   7      281.86      299.94      8.64 o
  -1   4   7      600.09      602.60     14.32 o
   0   4   7      493.78      496.10     10.76 o
   1   4   7       18.13       23.66      2.24 o
   2   4   7      114.71      106.45      5.28 o
   3   4   7      388.88      404.99     13.08 o
   4   4   7       33.41       32.11      3.72 o
   5   4   7      106.69      104.19      4.14 o
   6   4   7      209.88      212.11      7.39 o
   7   4   7       46.59       35.57      4.07 o
   8   4   7        8.35        3.96      2.80 o
   9   4   7        0.01       -0.71      5.11 o
  -6   5   7      183.01      194.59     16.38 o
  -5   5   7      728.94      751.79     30.31 o
  -4   5   7        4.84        8.66      2.78 o
  -3   5   7       86.32       83.86      4.39 o
  -2   5   7      416.57      407.48     11.82 o
  -1   5   7      167.07      165.12      6.01 o
   0   5   7      219.22      231.33     11.42 o
   1   5   7      252.23      242.45      6.53 o
   2   5   7      107.68      112.32      4.30 o
   3   5   7      658.90      640.39     15.36 o
   4   5   7       70.41       74.00      3.87 o
   5   5   7        5.09        8.33      2.53 o
   6   5   7      289.81      307.66     10.44 o
   7   5   7      113.16      106.67      6.39 o
   8   5   7       61.34       56.53      4.89 o
   9   5   7      169.57      157.83      9.43 o
  -5   6   7      115.82      124.52     15.17 o
  -4   6   7      127.74      127.56      7.29 o
  -3   6   7      140.25      122.78      8.46 o
  -2   6   7        3.99        3.90      2.64 o
  -1   6   7      210.87      186.49      6.51 o
   0   6   7        0.11        0.04      4.55 o
   1   6   7       89.25       82.89      5.91 o
   2   6   7        2.73        0.55      3.86 o
   3   6   7      599.75      617.43     19.68 o
   4   6   7      352.13      352.52     11.25 o
   5   6   7      123.75      146.43     10.98 o
   6   6   7       66.43       70.15      4.44 o
   7   6   7      726.61      719.55     24.16 o
   8   6   7        0.09       -2.01      4.22 o
  -5   7   7        1.03        1.59      4.32 o
  -4   7   7       35.36       28.63      7.32 o
  -3   7   7       14.31       26.50      3.73 o
  -2   7   7        9.65       16.07      3.08 o
  -1   7   7      101.35       76.77      4.55 o
   0   7   7       26.25       17.83      3.43 o
   1   7   7       11.65       12.50      4.94 o
   2   7   7      356.59      375.32     18.34 o
   3   7   7      307.80      306.01     10.93 o
   4   7   7       98.53       98.69      4.80 o
   5   7   7       19.69       26.69      3.53 o
   6   7   7        9.49       11.88      4.07 o
   7   7   7      175.30      175.43      8.52 o
  -4   8   7        0.76       -0.08      5.01 o
  -3   8   7      111.39      120.20      8.49 o
  -2   8   7        4.98        9.84      3.58 o
  -1   8   7        1.35        0.42      2.89 o
   0   8   7      319.47      323.18     13.82 o
   1   8   7      155.03      161.47      8.31 o
   2   8   7      400.32      403.85     17.22 o
   3   8   7      378.43      378.46     15.87 o
   4   8   7       19.05       10.34      2.58 o
   5   8   7      173.21      169.96      6.61 o
   6   8   7      147.84      125.87      7.00 o
  -2   9   7        0.15        1.52      8.44 o
  -1   9   7      258.66      246.87     10.22 o
   0   9   7       25.67       11.34      4.68 o
   1   9   7      222.72      214.79     10.76 o
   2   9   7        2.70        2.24      4.49 o
   3   9   7       13.02       16.16      5.44 o
   4   9   7       41.88       41.77      5.37 o
   5   9   7        1.72        2.23      6.36 o
   0  10   7      116.32      127.71      7.34 o
   1  10   7       41.24       50.09      5.48 o
   2  10   7       20.88       20.12      5.80 o
  -1  -7   8      134.64      149.84      8.19 o
   0  -7   8      247.74      282.87     10.00 o
   1  -7   8      190.80      196.01     10.97 o
   2  -7   8      467.05      435.83     17.99 o
   3  -7   8       75.29       78.68      6.58 o
  -3  -6   8       22.95       24.15      4.88 o
  -2  -6   8      332.77      351.02     13.23 o
  -1  -6   8       77.88       54.89      9.95 o
   0  -6   8       70.36       73.78     11.61 o
   1  -6   8       76.89       82.85      6.36 o
   2  -6   8        7.79        1.98      3.25 o
   3  -6   8        0.23       -3.57      5.00 o
   4  -6   8      313.07      338.66     16.27 o
   5  -6   8       33.83       33.96      6.99 o
  -4  -5   8        4.43        5.62      6.88 o
  -3  -5   8       69.03       42.74      9.46 o
  -2  -5   8      106.26      102.08      8.29 o
  -1  -5   8      150.18      149.95     18.14 o
   0  -5   8       94.20      117.54     17.80 o
   1  -5   8       39.59       45.26      5.68 o
   2  -5   8      856.97      896.35     35.30 o
   3  -5   8       57.58       57.16      3.91 o
   4  -5   8      116.36      103.15      4.54 o
   5  -5   8      326.16      339.48     25.88 o
   6  -5   8       25.50       24.14      6.56 o
   7  -5   8       22.45       21.46      3.97 o
  -5  -4   8        0.35        1.48      4.02 o
  -4  -4   8      103.31      113.97     10.12 o
  -3  -4   8       16.46       19.57      4.98 o
  -2  -4   8      174.96      163.80     13.41 o
  -1  -4   8      202.23      206.80     10.64 o
   0  -4   8        3.64       -0.95      6.78 o
   1  -4   8       12.74       19.11      4.04 o
   2  -4   8      787.98      801.28     25.91 o
   3  -4   8      261.20      259.12      8.04 o
   4  -4   8        2.99        3.79      2.59 o
   5  -4   8      127.28      124.92      4.71 o
   6  -4   8       84.19       83.57     12.42 o
   7  -4   8        1.88        7.70     10.36 o
  -5  -3   8      214.58      221.04     12.47 o
  -4  -3   8      182.74      191.75      7.13 o
  -3  -3   8       11.12       14.68      3.52 o
  -2  -3   8     1228.69     1265.42     32.85 o
  -1  -3   8       31.39       33.16      3.98 o
   0  -3   8       87.83       74.91      9.72 o
   1  -3   8      329.69      349.78     16.80 o
   2  -3   8      126.88      119.03      7.35 o
   3  -3   8       31.90       40.45      3.58 o
   4  -3   8      111.13      102.01      4.74 o
   5  -3   8        5.90        4.87      2.46 o
   6  -3   8       86.34       92.17      4.49 o
   7  -3   8      111.49       98.31      7.15 o
   8  -3   8      225.50      229.29     10.51 o
  -6  -2   8        1.29        2.35      4.38 o
  -5  -2   8        6.53        6.65      4.49 o
  -4  -2   8        0.23        0.40      2.77 o
  -3  -2   8       27.97       28.27      3.39 o
  -2  -2   8       80.87       73.04      3.67 o
  -1  -2   8       57.94       59.46      3.93 o
   0  -2   8      119.56      105.78      5.94 o
   1  -2   8      520.43      501.49     16.99 o
   2  -2   8      321.55      325.59     12.66 o
   3  -2   8       80.10       83.41      4.98 o
   4  -2   8      763.15      792.33     22.54 o
   5  -2   8      250.62      249.94      7.88 o
   6  -2   8       15.87        8.82      2.69 o
   7  -2   8        0.03        0.64      1.90 o
   8  -2   8       59.56       60.95      9.96 o
   9  -2   8       28.57       12.12      1.74 o
  -6  -1   8       25.83       29.10      5.12 o
  -5  -1   8      186.58      167.62      9.32 o
  -4  -1   8        9.00       10.56      2.95 o
  -3  -1   8      266.70      269.51      8.53 o
  -2  -1   8       87.73      102.50      4.28 o
  -1  -1   8      134.44      124.38      4.17 o
   0  -1   8       80.52       82.34      3.01 o
   1  -1   8      112.43      102.10      3.41 o
   2  -1   8        0.31        1.68      1.99 o
   3  -1   8        2.15        5.28      2.70 o
   4  -1   8        1.61        0.53      3.55 o
   5  -1   8        7.51        5.81      2.73 o
   6  -1   8       36.27       32.61      2.84 o
   7  -1   8       11.48       11.31      2.41 o
   8  -1   8      217.60      218.85     10.57 o
   9  -1   8      110.65       92.18     12.66 o
  -6   0   8        0.66        4.81      3.84 o
  -5   0   8       79.50       82.02      4.00 o
  -4   0   8      224.28      218.29      7.08 o
  -3   0   8       30.88       32.54      3.61 o
  -2   0   8       23.94       27.50      3.14 o
  -1   0   8       10.51        8.82      2.83 o
   0   0   8      264.63      292.79      7.73 o
   1   0   8      114.75      112.00      3.95 o
   2   0   8      233.37      261.86      7.14 o
   3   0   8      615.53      621.20     13.43 o
   4   0   8      112.56      105.92      3.37 o
   5   0   8      121.85      141.71      4.44 o
   6   0   8       58.82       62.86      3.51 o
   7   0   8       39.91       36.68      2.81 o
   8   0   8        5.77        4.58      4.17 o
   9   0   8       11.03        5.43      3.84 o
  -6   1   8       77.36       64.11      5.85 o
  -5   1   8       10.68        6.70      2.18 o
  -4   1   8       25.04       23.32      2.79 o
  -3   1   8      319.52      322.10      8.68 o
  -2   1   8      381.86      395.85     11.79 o
  -1   1   8      221.63      216.15      6.14 o
   0   1   8      136.42      143.75      6.05 o
   1   1   8      220.73      215.40      6.72 o
   2   1   8     1654.17     1585.31     36.65 o
   3   1   8       48.95       43.64      2.77 o
   4   1   8     1416.18     1468.84     31.21 o
   5   1   8      757.80      719.42     17.01 o
   6   1   8       97.51       88.92      3.77 o
   7   1   8      781.20      799.53     22.20 o
   8   1   8      167.09      165.70      8.10 o
   9   1   8       41.42       36.05      5.67 o
  -6   2   8      217.80      206.31      7.54 o
  -5   2   8       77.04       69.63      4.47 o
  -4   2   8        1.47        1.13      2.16 o
  -3   2   8     1029.96     1038.83     24.53 o
  -2   2   8      226.97      234.83      6.75 o
  -1   2   8       32.29       27.91      2.77 o
   0   2   8       19.79       11.28      2.55 o
   1   2   8      208.98      230.75      6.18 o
   2   2   8        0.22        0.83      2.23 o
   3   2   8     1403.48     1476.68     32.74 o
   4   2   8       68.35       73.36      3.20 o
   5   2   8       17.12       19.46      2.39 o
   6   2   8      488.61      472.67     12.29 o
   7   2   8      142.58      130.86      6.62 o
   8   2   8       13.85       15.50      4.22 o
   9   2   8       54.86       54.03      5.56 o
  -6   3   8       22.77       19.61      3.71 o
  -5   3   8      399.83      395.66     12.69 o
  -4   3   8        9.46       10.76      2.21 o
  -3   3   8        5.45        3.66      2.60 o
  -2   3   8        0.44        2.74      2.33 o
  -1   3   8        0.38       -2.30      2.34 o
   0   3   8      137.21      119.33      4.20 o
   1   3   8      291.26      302.56      7.29 o
   2   3   8      178.74      197.51      5.64 o
   3   3   8      860.48      813.01     18.53 o
   4   3   8      354.10      361.63     10.03 o
   5   3   8       22.51       31.27      4.56 o
   6   3   8       40.26       48.82      3.70 o
   7   3   8      817.83      808.44     23.09 o
   8   3   8       79.36       78.79      7.68 o
   9   3   8       81.36       90.93      6.96 o
  -6   4   8        0.96        6.74      4.03 o
  -5   4   8       68.48       67.61      4.43 o
  -4   4   8      643.68      637.85     18.76 o
  -3   4   8      480.09      473.27     13.76 o
  -2   4   8      734.43      782.23     19.74 o
  -1   4   8      471.07      479.54     13.38 o
   0   4   8        0.86        1.98      2.39 o
   1   4   8      434.09      426.26     10.75 o
   2   4   8      173.48      165.31      5.79 o
   3   4   8        0.46        1.13      2.56 o
   4   4   8      168.02      165.67      6.07 o
   5   4   8      119.11      113.28      5.31 o
   6   4   8       68.68       66.80      5.30 o
   7   4   8       36.97       35.61      4.35 o
   8   4   8       14.41       16.06      4.59 o
   9   4   8        0.14       -0.48      6.55 o
  -6   5   8      277.67      287.35     13.93 o
  -5   5   8       96.31       73.19      5.80 o
  -4   5   8        0.57        1.44      2.68 o
  -3   5   8      605.28      600.64     18.59 o
  -2   5   8       81.49       79.37      4.20 o
  -1   5   8       94.08       77.74      4.97 o
   0   5   8      223.87      255.43      8.27 o
   1   5   8       50.93       58.32      4.05 o
   2   5   8       13.24       11.43      5.60 o
   3   5   8      962.23      957.80     28.01 o
   4   5   8      798.94      772.24     24.98 o
   5   5   8      325.25      332.25     10.48 o
   6   5   8       14.07       22.54      4.07 o
   7   5   8      123.14      118.94      6.35 o
   8   5   8      471.57      499.22     23.33 o
  -5   6   8       32.97       32.75      5.32 o
  -4   6   8       33.07       34.98      3.97 o
  -3   6   8        0.88       -0.46      2.73 o
  -2   6   8        1.11        1.04      3.09 o
  -1   6   8        0.93        4.75      3.79 o
   0   6   8       18.27       13.79      3.09 o
   1   6   8        1.09        1.67      4.05 o
   2   6   8      208.63      203.96      8.49 o
   3   6   8      996.03     1047.64     31.41 o
   4   6   8       28.05       35.02      4.42 o
   5   6   8       94.65      100.50      4.98 o
   6   6   8      234.84      215.25      7.54 o
   7   6   8      685.00      634.82     22.09 o
   8   6   8        6.33        0.60      3.92 o
  -4   7   8      298.26      366.29     32.50 o
  -3   7   8        9.84       13.48      4.71 o
  -2   7   8        5.23        5.68      2.79 o
  -1   7   8      287.65      272.84      9.53 o
   0   7   8       37.42       54.97      5.18 o
   1   7   8       52.09       51.67      6.71 o
   2   7   8       19.53       17.30      5.24 o
   3   7   8      121.47      130.11      6.93 o
   4   7   8      165.42      158.99      6.66 o
   5   7   8       11.83        8.08      3.78 o
   6   7   8       27.75       26.95      3.67 o
   7   7   8       32.18       30.50      3.91 o
  -3   8   8       53.29       74.46      6.68 o
  -2   8   8       91.76       83.52      5.77 o
  -1   8   8        2.77        3.72      3.77 o
   0   8   8      102.05       76.57      7.82 o
   1   8   8       78.47       70.33      7.57 o
   2   8   8      186.02      197.15     14.25 o
   3   8   8       35.61       41.85      4.44 o
   4   8   8      229.33      211.73     11.18 o
   5   8   8      479.13      499.56     15.85 o
   6   8   8       61.07       53.23      6.28 o
  -2   9   8      111.93      107.39     11.10 o
  -1   9   8       15.04        6.79      5.02 o
   0   9   8      165.77      161.33      8.28 o
   1   9   8      207.03      214.36     12.13 o
   2   9   8       19.68       27.80      5.74 o
   3   9   8       72.41       59.61      6.12 o
   4   9   8       37.94       42.18      7.46 o
   5   9   8       23.55       35.39      6.77 o
  -1  -6   9        9.44       12.79      5.88 o
   0  -6   9       50.82       58.47      8.70 o
   1  -6   9       96.65       91.94      8.25 o
   2  -6   9      195.40      188.56      8.23 o
   3  -6   9        0.95       -3.96      4.43 o
   4  -6   9       19.22       16.58      7.38 o
  -3  -5   9       38.48       42.11      6.86 o
  -2  -5   9      567.86      595.54     25.89 o
  -1  -5   9       26.03       43.65      9.14 o
   0  -5   9      151.02      178.47     11.59 o
   1  -5   9       61.00       68.05      7.31 o
   2  -5   9       29.51       19.02      5.34 o
   3  -5   9       99.30      111.35      8.93 o
   4  -5   9        0.03        2.42      3.96 o
   5  -5   9       13.00        7.53      6.73 o
   6  -5   9       77.91       90.09      6.36 o
  -4  -4   9       26.60       12.16      4.32 o
  -3  -4   9       13.92       16.36      5.84 o
  -2  -4   9      175.40      177.00      8.51 o
  -1  -4   9        6.71        6.16      5.20 o
   0  -4   9        0.05       -2.97      4.71 o
   1  -4   9      103.00       89.50      7.08 o
   2  -4   9      196.47      184.69      8.39 o
   3  -4   9       61.27       64.18      4.56 o
   4  -4   9      200.06      209.38      7.97 o
   5  -4   9       51.40       36.84      4.40 o
   6  -4   9        0.22        1.58      4.44 o
   7  -4   9        3.71       26.67      8.42 o
  -5  -3   9        3.25        7.73      5.37 o
  -4  -3   9      248.84      237.88     10.61 o
  -3  -3   9       53.20       50.68      5.47 o
  -2  -3   9       89.09       83.35      7.66 o
  -1  -3   9      124.17       89.02      7.31 o
   0  -3   9       28.02       37.17      7.42 o
   1  -3   9        8.48        5.55      4.53 o
   2  -3   9       87.02       73.70      9.57 o
   3  -3   9      179.17      187.47      7.69 o
   4  -3   9       58.22       54.85      4.25 o
   5  -3   9      157.23      140.24      5.72 o
   6  -3   9      176.32      159.76     14.74 o
   7  -3   9       14.97       18.68      4.84 o
   8  -3   9      453.62      448.22     20.49 o
  -5  -2   9        1.61        3.09      4.41 o
  -4  -2   9       14.47       18.24      4.76 o
  -3  -2   9      205.42      225.60      8.41 o
  -2  -2   9       32.63       38.32      4.64 o
  -1  -2   9      208.16      203.18      7.34 o
   0  -2   9      262.51      248.16      7.68 o
   1  -2   9      380.60      398.37     25.97 o
   2  -2   9       85.30       85.93      6.71 o
   3  -2   9       30.77       28.19      4.13 o
   4  -2   9      599.50      575.83     17.81 o
   5  -2   9      185.45      164.34      6.86 o
   6  -2   9        5.75        6.56      2.54 o
   7  -2   9       38.63       42.68      5.60 o
   8  -2   9        0.96       17.40     11.03 o
  -5  -1   9        3.92        7.64      3.78 o
  -4  -1   9        3.47        4.75      2.76 o
  -3  -1   9       97.58      108.99      6.52 o
  -2  -1   9      228.90      247.97      8.12 o
  -1  -1   9      174.15      178.48      9.51 o
   0  -1   9        4.59        3.70      2.23 o
   1  -1   9       81.21       88.54      3.76 o
   2  -1   9        0.87        5.46      4.38 o
   3  -1   9       22.18       23.92      4.33 o
   4  -1   9        3.48        5.94      2.78 o
   5  -1   9       50.24       57.70      4.92 o
   6  -1   9       56.68       47.83      3.67 o
   7  -1   9       89.48       96.27      4.63 o
   8  -1   9        0.01       -2.13      5.20 o
   9  -1   9       43.54       38.01      9.23 o
  -6   0   9       88.82      105.51      9.23 o
  -5   0   9       44.95       43.10      4.60 o
  -4   0   9       89.39       79.28      7.09 o
  -3   0   9      374.65      362.79     11.10 o
  -2   0   9      151.38      148.48     10.10 o
  -1   0   9        5.84        7.26      3.62 o
   0   0   9      104.16       99.33      8.30 o
   1   0   9      114.15      114.73      9.31 o
   2   0   9      114.03      123.39      5.69 o
   3   0   9      108.97      109.41      5.10 o
   4   0   9      144.57      154.21      5.37 o
   5   0   9       91.36       88.90      3.76 o
   6   0   9       18.60       19.22      2.40 o
   7   0   9      138.93      125.49      4.79 o
   8   0   9        0.02        3.61      4.48 o
   9   0   9       27.64       29.55      5.82 o
  -6   1   9       39.55       36.49      4.58 o
  -5   1   9       11.46        4.13      5.85 o
  -4   1   9      221.64      223.10      8.39 o
  -3   1   9       48.57       40.92      3.58 o
  -2   1   9        9.49        4.99      3.65 o
  -1   1   9       11.98       12.91      2.78 o
   0   1   9       74.77       76.33      3.98 o
   1   1   9      444.81      438.39     11.16 o
   2   1   9       45.79       50.64      3.62 o
   3   1   9      159.28      166.62      6.76 o
   4   1   9      155.09      158.53      5.54 o
   5   1   9      199.68      212.85      6.51 o
   6   1   9       50.23       51.70      3.23 o
   7   1   9       42.56       36.79      3.13 o
   8   1   9        7.69       11.44      4.15 o
   9   1   9       16.68       15.32      4.98 o
  -6   2   9      179.09      191.25     10.95 o
  -5   2   9       40.43       41.22      3.74 o
  -4   2   9      147.46      153.19      7.06 o
  -3   2   9     1141.98     1142.65     26.52 o
  -2   2   9       61.53       53.46      4.10 o
  -1   2   9        2.15        3.95      2.34 o
   0   2   9       14.62       10.70      2.62 o
   1   2   9        9.12       10.32      2.40 o
   2   2   9        0.61        1.44      2.97 o
   3   2   9       57.46       46.69      5.02 o
   4   2   9        5.70        2.43      2.56 o
   5   2   9      598.74      588.42     15.52 o
   6   2   9        0.03       -1.83      2.44 o
   7   2   9      145.16      145.88      7.01 o
   8   2   9       11.63       11.87      3.56 o
   9   2   9        0.08        3.55      5.08 o
  -6   3   9      219.83      224.42     11.15 o
  -5   3   9       20.80       15.43      3.35 o
  -4   3   9       19.44       14.25      4.29 o
  -3   3   9       43.21       37.59      3.56 o
  -2   3   9        1.01        2.14      2.89 o
  -1   3   9      355.72      365.80     13.56 o
   0   3   9      169.44      182.19      6.60 o
   1   3   9        1.77        4.67      2.90 o
   2   3   9      655.21      620.60     18.32 o
   3   3   9      761.89      764.51     19.59 o
   4   3   9       87.69       72.22      8.88 o
   5   3   9      257.61      245.63     11.56 o
   6   3   9      442.38      456.86     12.84 o
   7   3   9       12.49       10.68      3.89 o
   8   3   9       43.60       47.67      5.20 o
   9   3   9       36.61       35.85      6.36 o
  -5   4   9        9.39       10.83      4.44 o
  -4   4   9      117.53       87.57      5.32 o
  -3   4   9      150.16      154.57      5.95 o
  -2   4   9       22.46       22.30      3.15 o
  -1   4   9       20.92       18.08      3.84 o
   0   4   9       97.53       74.29      4.47 o
   1   4   9       18.69       21.66      5.23 o
   2   4   9       10.65       13.03      4.59 o
   3   4   9      580.87      595.22     18.15 o
   4   4   9      105.69      120.89      6.82 o
   5   4   9      121.03      119.05      6.48 o
   6   4   9       98.04      112.70      7.11 o
   7   4   9      236.10      212.45     15.89 o
   8   4   9       52.01       33.71      5.29 o
  -5   5   9      192.05      182.61     10.99 o
  -4   5   9       69.19       66.11      5.65 o
  -3   5   9        4.07        3.09      2.63 o
  -2   5   9      120.68      116.65      5.63 o
  -1   5   9      329.41      314.42     11.59 o
   0   5   9      275.96      260.85      9.53 o
   1   5   9       67.65       63.89      7.49 o
   2   5   9       58.69       63.96      6.26 o
   3   5   9      121.72      126.11      6.48 o
   4   5   9      204.46      231.24      9.15 o
   5   5   9        7.43       11.16      4.16 o
   6   5   9       60.34       58.16      6.45 o
   7   5   9       34.61       42.03      6.37 o
   8   5   9        8.22       14.03      4.03 o
  -4   6   9       12.13        6.17      5.13 o
  -3   6   9       52.12       63.87      5.19 o
  -2   6   9        5.11        5.74      3.53 o
  -1   6   9      105.88      109.69      7.71 o
   0   6   9        9.11        7.55      3.85 o
   1   6   9      252.18      233.02      9.32 o
   2   6   9      262.02      255.86      9.64 o
   3   6   9      314.34      334.90     12.18 o
   4   6   9      194.74      185.54     12.49 o
   5   6   9      181.46      182.72      7.13 o
   6   6   9       91.62       84.31      9.64 o
   7   6   9        0.05        1.23      5.59 o
  -4   7   9      112.94      120.97     18.55 o
  -3   7   9       30.46       29.54      4.11 o
  -2   7   9      121.73      114.83      5.57 o
  -1   7   9      225.03      213.69     12.77 o
   0   7   9      189.44      178.74      8.65 o
   1   7   9       17.70       35.98      5.64 o
   2   7   9        0.10        5.35      4.00 o
   3   7   9        0.24        2.17      5.77 o
   4   7   9       11.18       17.31      5.22 o
   5   7   9       11.73        8.35      3.84 o
   6   7   9       41.02       37.17      4.58 o
   7   7   9        0.71        3.75      4.56 o
  -2   8   9      218.18      202.67      9.22 o
  -1   8   9        1.73        2.11      4.26 o
   0   8   9        0.75        3.03      5.10 o
   1   8   9      105.61       99.79     10.29 o
   2   8   9        1.20       -4.16      4.92 o
   3   8   9        0.00       -2.44      4.15 o
   4   8   9      202.83      191.49      7.92 o
   5   8   9       63.98       72.68      5.72 o
   6   8   9       15.08       22.29      5.55 o
  -1   9   9       19.57       30.76      4.79 o
   0   9   9        3.24        2.78      4.21 o
   1   9   9       79.74       79.18      6.25 o
   2   9   9       12.00        8.82      5.06 o
   3   9   9       36.90       52.26      5.75 o
   4   9   9        0.00        2.00      4.46 o
   1  -6  10      100.96       97.77     13.42 o
   2  -6  10      117.81      107.61      9.89 o
  -2  -5  10       13.60       14.71      6.41 o
  -1  -5  10      188.35      180.68     16.49 o
   0  -5  10      107.71      134.58      9.45 o
   1  -5  10       10.58       14.73      7.41 o
   2  -5  10       14.94       19.87      6.14 o
   3  -5  10      173.92      188.01     16.71 o
   4  -5  10       23.06       23.82      4.08 o
   5  -5  10      203.02      202.93     11.01 o
  -3  -4  10       92.74      110.20      9.02 o
  -2  -4  10      163.49      162.20     10.57 o
  -1  -4  10       28.65       19.97      5.96 o
   0  -4  10      112.15      117.52     17.04 o
   1  -4  10      226.91      224.86     11.27 o
   2  -4  10        0.05       -6.06      6.06 o
   3  -4  10       10.90       13.49      3.26 o
   4  -4  10      422.77      460.97     16.96 o
   5  -4  10        0.50       -4.04      4.04 o
   6  -4  10       31.70       54.31     10.58 o
  -4  -3  10       74.20       74.20      5.95 o
  -3  -3  10        0.79       -4.10      4.30 o
  -2  -3  10      174.83      188.59      8.42 o
  -1  -3  10        1.28        0.86      5.30 o
   0  -3  10       66.99       73.30     11.25 o
   1  -3  10      208.93      233.51     12.28 o
   2  -3  10       14.30       16.09      8.88 o
   3  -3  10      179.30      152.58      7.19 o
   4  -3  10      267.72      274.72      9.71 o
   5  -3  10       15.86       10.33      4.19 o
   6  -3  10       11.36        9.94      4.07 o
   7  -3  10       23.67       26.60      5.32 o
  -4  -2  10       67.55       72.16      6.11 o
  -3  -2  10      303.99      286.90     10.06 o
  -2  -2  10       57.01       56.64      4.09 o
  -1  -2  10      441.76      423.21     14.93 o
   0  -2  10      139.08      143.92      6.28 o
   1  -2  10      377.03      342.35     22.67 o
   2  -2  10      626.86      606.33     23.12 o
   3  -2  10      614.44      576.35     19.44 o
   4  -2  10      194.89      167.47      6.20 o
   5  -2  10       12.08       13.88      2.86 o
   6  -2  10        1.47        0.09      3.20 o
   7  -2  10        0.20        3.57      4.70 o
   8  -2  10        6.88       10.30      3.52 o
  -5  -1  10       48.28       29.07      5.57 o
  -4  -1  10       37.21       28.88      6.09 o
  -3  -1  10        1.16        4.59      3.57 o
  -2  -1  10      308.26      313.83      9.67 o
  -1  -1  10       10.65       10.15      3.59 o
   0  -1  10        3.08        2.75      2.55 o
   1  -1  10      257.66      242.50      9.06 o
   2  -1  10      112.48      104.31      6.01 o
   3  -1  10       12.66       13.68      4.00 o
   4  -1  10      130.67      125.75      5.88 o
   5  -1  10      116.12      140.41      8.31 o
   6  -1  10       11.83       15.54      3.01 o
   7  -1  10        4.16       10.89      4.49 o
   8  -1  10       10.84        8.44      3.75 o
  -5   0  10       38.39       36.75      6.93 o
  -4   0  10      144.48      129.33      6.82 o
  -3   0  10      353.78      361.23     12.81 o
  -2   0  10      459.94      475.25     14.98 o
  -1   0  10       16.56       19.09      7.24 o
   0   0  10       49.77       55.82      7.73 o
   1   0  10        2.05        0.50      4.54 o
   2   0  10      300.06      294.84     10.06 o
   3   0  10      168.95      156.83      5.96 o
   4   0  10        1.50        3.60      2.13 o
   5   0  10      364.74      354.57      9.19 o
   6   0  10       16.24       10.08      3.25 o
   7   0  10      107.12      117.75      6.53 o
   8   0  10        1.66       -3.42      3.74 o
  -5   1  10      143.70      148.53      7.71 o
  -4   1  10       16.14       23.47      3.24 o
  -3   1  10       95.47       99.20      6.59 o
  -2   1  10        8.81       16.37      5.08 o
  -1   1  10      246.88      209.19     23.34 o
   0   1  10       43.77       38.57      5.46 o
   1   1  10       43.20       45.37      7.12 o
   2   1  10      163.74      169.64     11.44 o
   3   1  10       13.13        9.35      3.53 o
   4   1  10      202.44      212.91      6.87 o
   5   1  10       80.24       67.27      3.73 o
   6   1  10       16.94       14.03      2.73 o
   7   1  10       21.97       16.36      2.52 o
   8   1  10       33.79       52.56      6.89 o
  -5   2  10      243.87      262.93     10.97 o
  -4   2  10        5.59        7.99      6.41 o
  -3   2  10      156.71      149.50     12.21 o
  -2   2  10      310.47      302.94     11.10 o
  -1   2  10        2.02        7.52      3.71 o
   0   2  10      333.99      336.01     12.31 o
   1   2  10      199.92      199.19     19.82 o
   2   2  10       48.24       39.84      7.57 o
   3   2  10     2612.31     2607.65     76.63 o
   4   2  10       45.48       40.60      3.63 o
   5   2  10      147.68      145.64      5.08 o
   6   2  10      274.56      275.40     10.21 o
   7   2  10      209.29      182.87      7.03 o
   8   2  10      219.81      210.87     13.10 o
  -5   3  10       24.30       29.67      6.40 o
  -4   3  10       47.81       44.12      4.30 o
  -3   3  10      117.07      120.87     10.30 o
  -2   3  10      388.04      401.26     13.22 o
  -1   3  10      229.06      250.07      9.49 o
   0   3  10      234.31      211.85      9.13 o
   1   3  10      398.17      390.89     18.00 o
   2   3  10      488.42      503.58     16.01 o
   3   3  10      336.92      346.79     14.58 o
   4   3  10     1988.15     2061.92     96.82 o
   5   3  10      343.25      332.09      9.67 o
   6   3  10       37.71       26.72      3.50 o
   7   3  10      197.27      181.79      7.16 o
   8   3  10      109.32      120.55     12.17 o
  -5   4  10       23.07       19.73      8.04 o
  -4   4  10      109.55      109.67      6.21 o
  -3   4  10       28.73       44.13      6.80 o
  -2   4  10       25.37       30.54      5.22 o
  -1   4  10       53.22       42.07      4.61 o
   0   4  10      226.81      236.02      9.02 o
   1   4  10      103.74      110.79      7.14 o
   2   4  10      357.35      379.93     22.67 o
   3   4  10      920.26      910.62     28.35 o
   4   4  10      115.22      104.69      6.08 o
   5   4  10       11.58        5.27     11.60 o
   6   4  10      115.63       90.07      7.64 o
   7   4  10       23.74       17.95      6.46 o
   8   4  10      147.75      123.90      6.87 o
  -4   5  10        5.87       20.35      6.02 o
  -3   5  10      470.52      508.92     18.89 o
  -2   5  10        8.72       12.23      3.86 o
  -1   5  10        7.23        1.23      3.73 o
   0   5  10      313.43      301.20     23.03 o
   1   5  10      116.32      115.72      6.48 o
   2   5  10       66.54       57.91      5.55 o
   3   5  10        2.51       11.65      4.10 o
   4   5  10       30.61       32.14      4.94 o
   5   5  10        4.27        5.70      3.76 o
   6   5  10        7.50       11.87      4.02 o
   7   5  10       71.44       74.65      5.59 o
   8   5  10       54.41       62.15      5.34 o
  -4   6  10       36.62       29.86      5.32 o
  -3   6  10        8.39       13.49      4.18 o
  -2   6  10      150.85      152.30     12.27 o
  -1   6  10       13.25        5.73      5.54 o
   0   6  10       50.04       47.59      6.63 o
   1   6  10      254.94      247.92     10.91 o
   2   6  10      103.86      123.84      6.78 o
   3   6  10        3.91       -2.26      3.97 o
   4   6  10      661.82      669.73     21.59 o
   5   6  10        2.15        1.48      3.60 o
   6   6  10       16.10       23.90      5.71 o
   7   6  10        5.63        8.87      4.53 o
  -3   7  10      125.87      137.03      9.06 o
  -2   7  10        0.27        7.15      4.00 o
  -1   7  10       42.95       32.37      5.00 o
   0   7  10       49.88       52.89      5.24 o
   1   7  10        2.43       -4.06      4.06 o
   2   7  10        6.80        6.29      5.88 o
   3   7  10       14.74       12.39      4.33 o
   4   7  10       90.04       79.03      6.01 o
   5   7  10      120.96      126.94      6.10 o
   6   7  10       23.68       20.30      5.39 o
  -1   8  10       18.79       19.05      8.77 o
   0   8  10       71.05       49.22      6.25 o
   1   8  10        1.21        4.09      5.52 o
   2   8  10      101.07       75.41      9.70 o
   3   8  10      145.29      157.26      9.81 o
   4   8  10       48.36       41.30      4.05 o
   5   8  10       12.61        9.91      3.34 o
   1   9  10      167.46      195.34     17.30 o
   2   9  10       61.00       78.26      8.82 o
   1  -5  11       29.46       32.33      6.08 o
   2  -5  11       60.89       47.44      8.05 o
   3  -5  11        1.66        1.61      5.97 o
  -1  -4  11      136.44      129.89     28.45 o
   0  -4  11       22.16       20.66      5.84 o
   1  -4  11      116.23      126.54      9.31 o
   2  -4  11       82.00       80.75     16.91 o
   3  -4  11       27.24       20.00      5.07 o
   4  -4  11       16.34       13.42      4.69 o
   5  -4  11        0.03       -4.57      4.57 o
  -2  -3  11      104.27       90.70     11.11 o
  -1  -3  11       73.25       61.26      7.17 o
   0  -3  11        7.69       14.62      5.49 o
   1  -3  11        9.50       16.06      6.65 o
   2  -3  11       11.88       15.79      5.55 o
   3  -3  11        0.21       -1.45      7.45 o
   4  -3  11        3.28        4.21      3.18 o
   5  -3  11       84.32       73.18      6.19 o
   6  -3  11        6.37        9.06      6.82 o
  -3  -2  11       11.34       11.51      3.54 o
  -2  -2  11       71.03       80.19      9.84 o
  -1  -2  11      174.15      162.35     15.37 o
   0  -2  11        0.36        0.21      8.36 o
   1  -2  11       79.69       66.78     13.89 o
   2  -2  11      373.76      399.39     16.16 o
   3  -2  11       97.62       71.47      9.01 o
   4  -2  11        1.41        4.04      3.96 o
   5  -2  11       25.67       25.88      3.28 o
   6  -2  11        2.44        1.75      4.76 o
   7  -2  11       11.92       11.71      5.47 o
  -4  -1  11       55.12       65.45      5.86 o
  -3  -1  11        0.65        5.64      4.18 o
  -2  -1  11        7.19       13.61      4.02 o
  -1  -1  11        0.82       -1.87      2.63 o
   0  -1  11      124.99      146.45      9.47 o
   1  -1  11       74.03       77.22      7.35 o
   3  -1  11       38.41       32.64      7.33 o
   4  -1  11        2.88       -0.11      4.03 o
   5  -1  11       49.66       51.85      4.48 o
   6  -1  11      115.85       96.22      5.93 o
   7  -1  11        0.02       -4.16      4.16 o
  -4   0  11        0.01        2.37      3.68 o
  -3   0  11       83.42       92.59      6.48 o
  -2   0  11      322.94      319.43     13.27 o
  -1   0  11        4.12        6.45      7.79 o
   0   0  11      264.41      275.91     20.81 o
   1   0  11      193.45      211.89     30.45 o
   2   0  11       44.41       45.75      8.99 o
   3   0  11      158.95      169.59      6.65 o
   4   0  11      167.00      159.53      6.77 o
   5   0  11       23.75       17.19      3.18 o
   6   0  11        0.58        1.12      2.17 o
   7   0  11       63.29       67.36      5.06 o
   8   0  11      103.90      116.46      8.80 o
  -4   1  11      182.35      178.68      8.61 o
  -3   1  11       50.66       60.20      5.11 o
  -2   1  11      361.99      378.82     16.51 o
  -1   1  11      718.97      719.89     31.02 o
   0   1  11      127.28      141.10     12.74 o
   1   1  11        0.89       -4.87      4.87 o
   2   1  11      298.12      323.62     13.66 o
   3   1  11     1460.35     1488.89     52.22 o
   4   1  11      215.93      212.79     14.42 o
   5   1  11      227.56      215.51      6.71 o
   6   1  11       76.13       63.58      4.68 o
   7   1  11       29.77       30.31      4.83 o
   8   1  11       15.47       12.93      4.80 o
  -4   2  11        0.27        7.47      4.02 o
  -3   2  11       14.78       10.41      5.06 o
  -2   2  11       33.56       39.39      5.96 o
  -1   2  11       38.65       45.74      7.81 o
   0   2  11       69.72       81.30      7.09 o
   1   2  11      379.47      403.48     16.64 o
   2   2  11      118.97      107.64     13.48 o
   3   2  11       30.24       24.76      5.30 o
   4   2  11       57.36       70.77      4.53 o
   5   2  11       14.49       20.66      4.83 o
   6   2  11       16.85       18.34      2.93 o
   7   2  11        2.02       -0.18      4.11 o
   8   2  11      472.05      461.85     23.65 o
  -4   3  11        0.07        0.99      4.77 o
  -3   3  11      143.99      132.90      6.75 o
  -2   3  11      268.04      283.73     10.33 o
  -1   3  11        6.89        9.17      7.55 o
   0   3  11      461.09      454.25     14.74 o
   1   3  11      476.75      520.29     20.97 o
   2   3  11       45.54       51.32      6.18 o
   3   3  11        4.73        2.08      6.65 o
   4   3  11      635.97      598.89     25.73 o
   5   3  11        0.79        4.10      6.67 o
   6   3  11       74.43       75.83      8.36 o
   7   3  11       49.66       53.96      4.96 o
   8   3  11       29.31       34.69      6.67 o
  -4   4  11       30.02       24.10      6.42 o
  -3   4  11      162.98      165.45      7.71 o
  -2   4  11      191.52      190.03      8.58 o
  -1   4  11       81.14       98.31      9.71 o
   0   4  11       43.93       48.29      5.80 o
   1   4  11      212.69      206.35      8.86 o
   2   4  11      239.44      244.48      9.46 o
   3   4  11       66.03       67.62      6.72 o
   4   4  11      592.95      637.08     25.04 o
   5   4  11        3.53       -6.46      6.46 o
   6   4  11       33.57       28.13      4.54 o
   7   4  11        3.11       -0.36      3.70 o
   8   4  11        4.18        2.86      5.75 o
  -3   5  11        0.13        0.08      4.92 o
  -2   5  11       13.10       10.14      5.89 o
  -1   5  11        0.04       -3.83      3.83 o
   0   5  11       62.86       63.72      5.45 o
   1   5  11        3.14       -1.84      4.83 o
   2   5  11       44.22       41.68      4.99 o
   3   5  11       61.10       58.57      5.34 o
   4   5  11        6.25        9.56      5.13 o
   5   5  11      269.23      264.50     10.55 o
   6   5  11       34.80       31.92      4.68 o
   7   5  11       13.24       12.86      6.42 o
  -3   6  11        3.18        4.50      3.78 o
  -2   6  11        1.74        0.45      4.78 o
  -1   6  11       23.85       19.97      4.42 o
   0   6  11      196.88      198.20     12.33 o
   1   6  11        3.33        6.09      4.21 o
   2   6  11       18.07       17.84      4.48 o
   3   6  11        0.05        4.78      4.64 o
   4   6  11      313.42      320.18     11.90 o
   5   6  11      110.80      104.89      7.77 o
   6   6  11       14.09       24.22      4.54 o
   7   6  11        5.38        7.23      7.40 o
  -2   7  11       25.73       27.27      4.64 o
  -1   7  11       20.56       24.71      5.94 o
   0   7  11        3.98        4.90      4.22 o
   1   7  11        8.62       11.58      4.40 o
   2   7  11        0.45        7.35      4.70 o
   3   7  11       49.93       41.11      6.40 o
   4   7  11       26.04       24.32      5.19 o
   5   7  11       20.65       18.75      4.26 o
   6   7  11      124.76      127.56      7.45 o
   0   8  11       16.89       21.17      5.21 o
   1   8  11       23.34       18.67      6.06 o
   2   8  11       52.60       58.59      5.78 o
   3   8  11      401.24      460.33     20.17 o
   4   8  11        3.63        4.80      4.67 o
   1  -4  12        0.19       -0.34      5.13 o
   2  -4  12       39.33       39.28     12.21 o
   3  -4  12        0.48       -3.10      4.78 o
  -1  -3  12        6.41        5.65      8.12 o
   0  -3  12        0.02        2.89      6.97 o
   1  -3  12       23.49       18.65      6.42 o
   2  -3  12       91.43       86.04     13.07 o
   3  -3  12        4.60       -1.70      4.69 o
   4  -3  12        1.62        6.65      3.86 o
   5  -3  12      368.57      379.38     26.87 o
  -2  -2  12      199.76      194.02     11.81 o
  -1  -2  12      290.31      306.33     22.54 o
   0  -2  12       78.44       73.23     10.01 o
   1  -2  12        7.19        9.48      5.21 o
   2  -2  12        0.01        5.50      5.44 o
   3  -2  12        0.66       -0.33      4.63 o
   4  -2  12        0.99        4.93      6.20 o
   5  -2  12        7.36       -1.55      3.60 o
   6  -2  12       26.05       15.07      8.45 o
  -3  -1  12       10.08        7.86      3.67 o
  -2  -1  12      311.36      315.67     27.74 o
  -1  -1  12      163.00      160.11     11.96 o
   0  -1  12        3.87        4.71      2.02 o
   1  -1  12       34.06       31.83      2.43 o
   2  -1  12      324.33      318.22     14.29 o
   3  -1  12        4.63       -1.38      4.68 o
   4  -1  12      249.40      259.86     12.94 o
   5  -1  12        1.08       -2.25      4.72 o
   6  -1  12        9.30       10.35      3.68 o
   7  -1  12        0.46       -0.29      4.74 o
  -3   0  12       34.81       33.93      5.73 o
  -2   0  12       87.72       88.87      5.62 o
  -1   0  12      212.53      219.84      9.61 o
   0   0  12      315.67      330.73     12.51 o
   1   0  12       36.08       25.64     13.67 o
   2   0  12      228.71      188.97     17.29 o
   3   0  12      327.84      307.25     11.76 o
   4   0  12        0.36       -1.94      3.19 o
   5   0  12        1.74        1.77      3.75 o
   6   0  12        1.12        2.35      3.54 o
   7   0  12        0.62        2.07      5.33 o
  -3   1  12      299.38      299.87     14.23 o
  -2   1  12      495.10      524.66     16.76 o
  -1   1  12       39.90       32.43      8.74 o
   0   1  12       43.47       56.31      9.04 o
   1   1  12      448.51      474.16     20.10 o
   2   1  12      165.71      182.36     27.75 o
   3   1  12        0.08        1.90      4.88 o
   4   1  12      246.73      288.33     14.19 o
   5   1  12        2.50       -1.50      2.39 o
   6   1  12       48.27       52.05      6.68 o
   7   1  12        1.90        1.21      3.54 o
  -3   2  12        1.17        2.41     12.20 o
  -2   2  12        5.63        9.57     10.61 o
  -1   2  12       38.87       33.17      6.39 o
   0   2  12       52.74       58.53      6.79 o
   1   2  12       30.49       27.93      5.88 o
   2   2  12        1.81        1.08      5.14 o
   3   2  12        7.06        2.31      4.95 o
   4   2  12       93.52      103.07      6.82 o
   5   2  12      124.77       85.05      6.04 o
   6   2  12       19.62       31.07      3.34 o
   7   2  12      124.89      140.04      8.16 o
  -3   3  12       46.64       36.31      8.09 o
  -2   3  12        3.19        4.20      7.14 o
  -1   3  12      274.84      276.54     26.08 o
   0   3  12      205.67      216.28     10.43 o
   1   3  12      219.37      218.18     12.34 o
   2   3  12      342.90      320.89     14.29 o
   3   3  12        3.13       -4.93      4.93 o
   4   3  12      274.93      240.34     11.60 o
   5   3  12       24.62       16.92      7.06 o
   6   3  12       58.12       68.38      7.19 o
   7   3  12       14.69        5.76      4.08 o
  -3   4  12        7.48       10.39      4.80 o
  -2   4  12       31.85       31.17      7.00 o
  -1   4  12        8.09       17.08      5.93 o
   0   4  12      379.97      374.17     12.95 o
   1   4  12       15.67       10.77      5.28 o
   2   4  12       16.94       10.96      4.65 o
   3   4  12      127.79      133.47     13.15 o
   4   4  12      303.11      290.07     15.09 o
   5   4  12       93.79      101.40      9.11 o
   6   4  12       17.59       29.72      4.62 o
   7   4  12        5.70        2.47      4.08 o
  -2   5  12       54.72       58.19      5.43 o
  -1   5  12       18.65       11.48      4.22 o
   0   5  12        2.18       14.44      5.43 o
   1   5  12      268.62      244.67     12.44 o
   2   5  12        0.04        1.02      4.16 o
   3   5  12       80.50       84.86      7.34 o
   4   5  12      200.28      182.28     14.56 o
   5   5  12        7.74        4.96      5.19 o
   6   5  12       10.71       -1.79      7.48 o
  -1   6  12       62.96       58.97      5.66 o
   0   6  12      356.96      339.98     13.37 o
   1   6  12        6.23       -0.34      4.56 o
   2   6  12       74.65       69.57      5.84 o
   3   6  12      290.47      329.41     13.77 o
   4   6  12      138.12      117.51      7.49 o
   5   6  12       62.30       50.40      5.06 o
   6   6  12       13.02        9.32      4.36 o
   0   7  12        6.86       13.86      4.57 o
   1   7  12       15.96       31.19      6.25 o
   2   7  12        0.49        3.13      4.46 o
   3   7  12       18.57       21.20      5.35 o
   4   7  12       14.20       10.23      4.85 o
   0  -2  13      145.36      136.29     15.14 o
   1  -2  13       66.30       63.29      8.95 o
   2  -2  13       15.04       14.31      5.38 o
   3  -2  13      109.05      110.06      8.91 o
   4  -2  13        4.06        6.68      8.78 o
   5  -2  13        0.12        2.19      6.24 o
  -1  -1  13        5.88        2.67      5.82 o
   0  -1  13      134.40      126.35      9.24 o
   1  -1  13        5.69        5.83      5.26 o
   2  -1  13       22.96       23.76      5.65 o
   3  -1  13        2.83       -4.72      4.91 o
   4  -1  13      241.84      261.89     12.82 o
   5  -1  13        2.54        8.66      6.19 o
  -2   0  13       28.87       29.25      4.64 o
  -1   0  13      182.47      191.41      9.79 o
   0   0  13        4.11        3.49      3.78 o
   1   0  13      161.67      173.28     12.65 o
   2   0  13      141.82      157.72      9.72 o
   3   0  13       87.71       90.34      7.96 o
   4   0  13      229.15      260.69     12.43 o
   5   0  13        3.85       -2.51      4.66 o
   6   0  13        5.80        8.29      4.11 o
  -2   1  13      135.47      136.20      7.51 o
  -1   1  13      246.59      253.34     12.98 o
   0   1  13      449.74      486.73     19.64 o
   1   1  13       20.59       22.89      5.86 o
   2   1  13       38.34       45.05      8.09 o
   3   1  13        0.13       -4.08      5.75 o
   4   1  13       15.18       11.07     11.27 o
   5   1  13       31.20       44.32      5.97 o
   6   1  13        7.24        1.19      4.05 o
  -2   2  13       64.27       66.30      7.37 o
  -1   2  13       35.66       45.90      8.60 o
   0   2  13      285.07      302.81     16.64 o
   1   2  13      272.17      261.78     12.83 o
   2   2  13       45.65       61.42      7.06 o
   3   2  13       97.25      123.17     16.57 o
   4   2  13     1006.08      964.95     37.87 o
   5   2  13      531.76      507.22     31.40 o
   6   2  13       61.70       57.43      6.47 o
  -2   3  13      157.12      163.70     10.21 o
  -1   3  13       23.48       42.96      8.55 o
   0   3  13        1.47        0.29      5.89 o
   1   3  13       44.49       36.48     11.83 o
   2   3  13       18.47       12.13      5.42 o
   3   3  13       14.09       21.01      5.70 o
   4   3  13      178.08      202.60     16.43 o
   5   3  13       52.00       31.90      8.18 o
   6   3  13      108.31      107.05      8.14 o
  -1   4  13      204.36      235.22     10.70 o
   0   4  13      182.16      174.52      8.77 o
   1   4  13      108.61       71.47      6.77 o
   2   4  13       98.29       90.33      8.70 o
   3   4  13       10.48       11.91      7.27 o
   4   4  13      142.49      154.83     11.03 o
   5   4  13       72.25       66.75      9.00 o
   6   4  13       17.47       15.16      6.29 o
  -1   5  13       62.94       62.16      6.62 o
   0   5  13       55.03       55.31      5.75 o
   1   5  13       82.61       91.22      7.77 o
   2   5  13       19.93       10.47      4.92 o
   3   5  13      175.40      181.01      8.80 o
   4   5  13       31.99       36.63      6.28 o
   5   5  13        9.25        5.35      5.48 o
   0   6  13       12.83       15.03      6.52 o
   1   6  13      140.50      148.90      9.25 o
   2   6  13      292.11      302.50     18.21 o
   3   6  13      163.41      177.56     10.33 o
   4   6  13       36.24       22.27      8.62 o
   2  -1  14       14.30       30.88      8.25 o
   3  -1  14        2.01       -3.36      5.96 o
   0   0  14      215.11      248.62     14.04 o
   1   0  14      123.59      129.74      9.64 o
   2   0  14        1.15        3.43      5.42 o
   3   0  14       27.76       20.64      7.61 o
   4   0  14      159.97      158.13     15.64 o
   0   1  14       98.67       95.81     18.65 o
   1   1  14       65.12       63.64     12.65 o
   2   1  14       33.15       29.72      6.79 o
   3   1  14        2.98        1.37      5.23 o
   4   1  14       30.69       37.92      6.39 o
   5   1  14       12.00       21.67      5.81 o
   0   2  14      346.37      358.22     17.25 o
   1   2  14       14.77        9.91      9.54 o
   2   2  14      192.76      182.98     12.20 o
   3   2  14        0.08        8.36      5.48 o
   4   2  14      137.58      117.36      8.76 o
   5   2  14       69.67       77.11     15.48 o
   0   3  14      112.52      107.73     10.48 o
   1   3  14       66.61       69.18      7.50 o
   2   3  14       37.47       32.29      6.29 o
   3   3  14        3.87        8.97      5.53 o
   4   3  14       39.55       19.71     11.62 o
   5   3  14       16.37       24.59      5.83 o
   0   4  14        0.09       -0.52      5.50 o
   1   4  14       20.48       18.90      7.99 o
   2   4  14        0.18       -4.26      5.34 o
   3   4  14        0.15       -2.68      5.29 o
   4   4  14        0.67        5.05      7.27 o
   5   4  14       29.24       29.56      8.60 o
   1   5  14       47.75       46.85      5.66 o
   2   5  14        3.15       12.93      5.78 o
   3   5  14       66.64       88.09      8.36 o
 
